# Supplementary material for: Hepatic steatosis is associated with dysregulated cholesterol metabolism and altered protein acetylation dynamics in chickens
Source: J Anim Sci Biotechnol. 2023 Aug 12;14:108. doi: 10.1186/s40104-023-00910-8 (PMC10422840; doi:10.1186/s40104-023-00910-8)
Supplement: Supplementary file 1 — Additional file 1: Table S1. Differentially expressed genes identified by RNA-seq. Table S2. Differentially expressed proteins identified by the proteome. Table S3. Differentially acetylated sites identified by the acetylome. Table S4. Enrichment of DEPs and DAPs. Table S5. Content of lipids in the lipidome. [file 40104_2023_910_MOESM1_ESM.xlsx]

## Sheet: Table S1
Supplementary Table 1. Differentially expressed genes identified by RNA-seq
DEG	LFC_HS1/HS0	LFC_HS2/HS1	LFC_HS2/HS0	Gene name
ENSGALG00000006689	-0.498595	-0.134515	-0.633111	ABHD2
ENSGALG00000043379	0.164235	0.0689839	0.233219	RPL14
ENSGALG00000011608	-0.552096	0.122801	-0.429295
ENSGALG00000010246	-0.340455	0.0155862	-0.324869	OSBPL8
ENSGALG00000012172	0.166357	0.079606	0.245963	RPL3
ENSGALG00000007699	0.198131	0.110628	0.308759
ENSGALG00000001658	0.172035	0.0805102	0.252545	RPL19
ENSGALG00000004871	0.173119	0.0823677	0.255487	RPS24
ENSGALG00000016775	0.157224	0.0730032	0.230228	RPL31
ENSGALG00000006663	-0.177411	-0.024214	-0.201625	ARHGEF12
ENSGALG00000036790	0.14623	0.0535346	0.199764	RPS27A
ENSGALG00000014833	0.159532	0.0626952	0.222228	RPL37
ENSGALG00000029077	-0.416318	0.0747003	-0.341618	CBL
ENSGALG00000000474	0.165632	0.065038	0.23067	RPL36
ENSGALG00000000719	0.18128	0.0982737	0.279554	RPL22
ENSGALG00000015195	0.180351	0.118376	0.298727	RPS15
ENSGALG00000008620	0.166245	0.0449723	0.211217	RPL39L
ENSGALG00000002157	0.143383	0.0525143	0.195898	RPS17
ENSGALG00000002813	0.142397	0.0407711	0.183168	RPS10
ENSGALG00000000150	0.142076	0.0645628	0.206638	RPL9
ENSGALG00000051266	0.222624	0.15636	0.378984
ENSGALG00000007075	-0.286904	-0.0881945	-0.375098	ATP13A3
ENSGALG00000004971	0.18918	0.0813773	0.270557	URM1
ENSGALG00000004663	-0.334732	-0.0889698	-0.423702	ARFGEF2
ENSGALG00000029419	0.177262	0.0851918	0.262453	MRPL16
ENSGALG00000002655	-0.411215	-0.0551437	-0.466359	ITGAV
ENSGALG00000029856	0.185226	0.0654318	0.250658	TOMM7
ENSGALG00000034345	0.214173	0.144783	0.358956
ENSGALG00000053063	0.184803	0.0696121	0.254416	MRPL40
ENSGALG00000040109	-0.236678	-0.00331773	-0.239996	LARP1
ENSGALG00000046828	0.196672	0.10923	0.305901
ENSGALG00000034001	-0.208721	-0.0731447	-0.281866	SPAG9
ENSGALG00000035677	0.151337	0.0303917	0.181728	RPL35
ENSGALG00000015617	0.150207	0.0413249	0.191532	RPS23
ENSGALG00000034965	-0.399679	-0.0482369	-0.447916	DIP2B
ENSGALG00000004039	0.169918	0.0517896	0.221708	MINOS1
ENSGALG00000040098	0.14203	0.0545314	0.196561	EEF1D
ENSGALG00000009252	-0.358696	0.00712069	-0.351575	PLD1
ENSGALG00000049136	0.180224	0.125227	0.305451
ENSGALG00000038338	-0.231072	-0.00149506	-0.232567	GLYR1
ENSGALG00000014878	-0.453138	-0.150506	-0.603644	MAN1A1
ENSGALG00000032595	0.205047	0.129309	0.334356	NDUFB2
ENSGALG00000010124	0.138518	0.0272297	0.165748	RPS8
ENSGALG00000006179	0.131685	0.0575736	0.189258	RPL13
ENSGALG00000028790	-0.456517	-0.0414837	-0.498	DNASE2B
ENSGALG00000003625	0.206811	0.0923515	0.299162	NDUFS5
ENSGALG00000009733	0.200233	0.087576	0.287809	SHFM1
ENSGALG00000042941	0.185174	0.100349	0.285522	MRPL9
ENSGALG00000016285	-0.346164	-0.031822	-0.377986
ENSGALG00000017299	0.148289	0.0341064	0.182395	RPS11
ENSGALG00000016392	0.154849	0.0756986	0.230547	RPS7
ENSGALG00000010581	-0.400193	-0.0515814	-0.451775	SEL1L
ENSGALG00000017330	0.122778	0.0494241	0.172202	RPS3
ENSGALG00000030878	0.127971	0.0534653	0.181436	RPLP1
ENSGALG00000049538	0.184071	0.0903823	0.274453	RPS28
ENSGALG00000002726	-0.343687	0.0476971	-0.29599	KIF1B
ENSGALG00000042242	0.165751	0.0672292	0.23298	NDUFB9
ENSGALG00000001634	0.162873	0.0751511	0.238024	RPL23
ENSGALG00000007611	0.176442	0.0896634	0.266106	RPL35A
ENSGALG00000036659	0.222714	0.0985408	0.321255	NDUFAF8
ENSGALG00000034811	0.156436	0.0527874	0.209223	RPLP2
ENSGALG00000036774	0.148225	0.0418059	0.19003	RPL17
ENSGALG00000016232	0.129978	0.0371224	0.167101	RPL8
ENSGALG00000037805	0.181759	0.111047	0.292806	RPS19
ENSGALG00000001572	0.218567	0.151782	0.370349	COMMD4
ENSGALG00000053058	0.20892	0.151879	0.3608	LAMTOR2
ENSGALG00000035079	0.11972	0.0327208	0.15244	RPSAP58
ENSGALG00000023294	0.130247	0.060783	0.19103	RPLP0
ENSGALG00000013916	0.211242	0.107326	0.318568	HYPK
ENSGALG00000008613	0.277865	0.147452	0.425317	NDUFA1
ENSGALG00000049273	0.205564	0.10659	0.312154	MICOS13
ENSGALG00000030994	0.196004	0.134594	0.330598	MRPL24
ENSGALG00000002364	-0.297826	-0.140541	-0.438367	SEC16A
ENSGALG00000041924	0.155458	0.0572861	0.212744	PFDN5
ENSGALG00000001420	-0.244888	-0.0592679	-0.304156	RALGAPB
ENSGALG00000050178	0.189662	0.129141	0.318803
ENSGALG00000052471	0.210067	0.104523	0.31459	MRPS21
ENSGALG00000007822	0.202777	0.141175	0.343952	MRPL58
ENSGALG00000006623	-0.469848	-0.0891768	-0.559025	ATP11C
ENSGALG00000009848	-0.410956	-0.112528	-0.523484	LPGAT1
ENSGALG00000040626	0.198343	0.0789027	0.277245	NDUFA2
ENSGALG00000053074	-0.647987	-0.239071	-0.887058
ENSGALG00000039245	-0.445447	0.132795	-0.312652	STAB2
ENSGALG00000020813	-0.387878	0.0476617	-0.340216	CCDC50
ENSGALG00000003641	-0.223077	0.00140933	-0.221668	KAT6A
ENSGALG00000002002	0.16388	0.0662641	0.230144	BCAS2
ENSGALG00000016034	-0.365825	-0.0632779	-0.429103	ATRN
ENSGALG00000006237	-0.34627	-0.10902	-0.45529	PKN2
ENSGALG00000011309	-0.5909	0.00115254	-0.589747	PLXNC1
ENSGALG00000011625	0.19003	0.108698	0.298728	MRPL18
ENSGALG00000043002	0.194505	0.0463285	0.240834	TOMM6
ENSGALG00000039783	0.18304	0.0807854	0.263826	MRPL57
ENSGALG00000001939	-0.41336	0.0464284	-0.366932	HIPK1
ENSGALG00000027142	0.140695	0.0292921	0.169987	RPL32
ENSGALG00000014555	0.198289	0.0836102	0.281899	C1H12ORF57
ENSGALG00000003220	-0.410347	-0.0635524	-0.473899	UPF1
ENSGALG00000032875	0.147268	0.085398	0.232666	ATP5F1D
ENSGALG00000012229	0.17292	0.0412822	0.214202	RPS29
ENSGALG00000053766	0.243375	0.147911	0.391286
ENSGALG00000006367	0.177593	0.0122118	0.189804	PCBD2
ENSGALG00000036028	-0.383915	0.0397753	-0.344139	GNA13
ENSGALG00000026188	-0.398678	-0.178338	-0.577016	TMEM8A
ENSGALG00000032893	0.240663	0.184116	0.424779	SHISA4
ENSGALG00000041362	-0.387915	-0.00241784	-0.390333	SECISBP2L
ENSGALG00000016196	-0.514669	0.0522737	-0.462396
ENSGALG00000010805	-0.359302	-0.123948	-0.48325	USP24
ENSGALG00000037441	0.172838	0.129361	0.302199
ENSGALG00000015877	-0.388039	-0.0623426	-0.450382	SH3BGRL2
ENSGALG00000029820	0.195186	0.0704398	0.265626	NMRAL1
ENSGALG00000015372	0.206139	0.132795	0.338934	ATP5I
ENSGALG00000050621	0.13915	0.075226	0.214376	MRPS16
ENSGALG00000032002	0.156726	0.0199866	0.176713	RPL34
ENSGALG00000009249	-0.391257	-0.0873211	-0.478578	UBR1
ENSGALG00000000523	-0.339891	-0.0737394	-0.413631	STK38
ENSGALG00000038589	0.170377	0.123433	0.29381	ABHD14B
ENSGALG00000014869	-0.314563	-0.234883	-0.549447	NNT
ENSGALG00000004295	-0.227948	-0.11107	-0.339019	CPD
ENSGALG00000001546	-0.29863	-0.136163	-0.434793	ZZEF1
ENSGALG00000032847	0.16525	0.115868	0.281118	HDGF
ENSGALG00000038229	0.171144	0.123994	0.295138	OTUB1
ENSGALG00000001467	-0.421825	-0.0542668	-0.476092	ANKFY1
ENSGALG00000002142	-0.44072	0.0473093	-0.39341	DGKQ
ENSGALG00000002868	0.139567	0.041233	0.1808	RPL26L1
ENSGALG00000008597	0.172609	0.0919042	0.264513	MRPL2
ENSGALG00000028937	0.267033	0.202971	0.470004	TIMM13
ENSGALG00000052051	0.197435	0.0823681	0.279803	COPS9
ENSGALG00000015339	0.135253	0.0283169	0.163569	RPL24
ENSGALG00000003396	-0.377664	0.0684793	-0.309184	NFATC3
ENSGALG00000001253	-0.360305	-0.00561391	-0.365919	RC3H2
ENSGALG00000006672	-0.43943	0.00406496	-0.435365	LARP4B
ENSGALG00000040646	0.168336	0.072299	0.240635
ENSGALG00000004345	-0.285834	0.0588769	-0.226957	OIT3
ENSGALG00000040663	-0.271426	-0.0322216	-0.303647
ENSGALG00000040844	-0.25918	-0.0659194	-0.3251	GIT2
ENSGALG00000030824	0.16677	0.094695	0.261465	SF3B5
ENSGALG00000051431	0.133962	0.0517529	0.185715	RPS15A
ENSGALG00000031238	0.235882	0.175055	0.410937	SLIRP
ENSGALG00000029837	0.225195	0.147977	0.373172	OST4
ENSGALG00000040212	-0.380225	-0.0311565	-0.411381	FYCO1
ENSGALG00000004952	0.147419	0.0639565	0.211375	RPL36AL
ENSGALG00000038292	0.189861	0.10927	0.299131	TMEM258
ENSGALG00000029360	-0.137493	-0.0469508	-0.184444
ENSGALG00000005524	-0.448301	-0.00244598	-0.450747	NTSR1
ENSGALG00000052213	-0.45211	0.0155454	-0.436564
ENSGALG00000028471	0.20813	0.143861	0.351991	CNPY3
ENSGALG00000037186	0.160173	0.0884763	0.248649
ENSGALG00000031298	-0.440211	-0.00212953	-0.44234	SNRNP200
ENSGALG00000014387	0.15507	0.0136851	0.168755	MRPL10
ENSGALG00000033894	0.198839	0.104061	0.3029	MEA1
ENSGALG00000030147	-0.31692	0.0473886	-0.269531	AFF4
ENSGALG00000002932	0.144253	0.0284147	0.172668	NME2
ENSGALG00000002644	0.113326	0.00477334	0.118099	RPL10A
ENSGALG00000004588	0.126922	0.0367218	0.163643	RPS14
ENSGALG00000048830	0.261436	0.181682	0.443118	EIF4EBP3
ENSGALG00000000629	0.183186	0.0931844	0.27637
ENSGALG00000031542	-0.282008	-0.0387762	-0.320785	EXT2
ENSGALG00000005856	-0.351475	-0.184809	-0.536285	TBC1D9B
ENSGALG00000039818	-0.135337	-0.0517453	-0.187082	GLG1
ENSGALG00000019077	-0.390666	-0.0639962	-0.454663
ENSGALG00000029226	0.165071	0.105383	0.270454	ZFAND2B
ENSGALG00000007979	0.149805	0.0284809	0.178286	CALML4
ENSGALG00000000946	0.179144	0.0961394	0.275284	PFDN1
ENSGALG00000002837	0.148092	0.0453866	0.193479	RPL27
ENSGALG00000019228	-0.475992	-0.089253	-0.565245	SFT2D2
ENSGALG00000004655	-0.446016	-0.041218	-0.487234	SMURF1
ENSGALG00000039755	0.218187	0.153309	0.371495
ENSGALG00000007711	0.108947	0.026324	0.135271	RPL4
ENSGALG00000039139	-0.203096	0.0271165	-0.17598	TNS3
ENSGALG00000000542	0.148793	0.0291089	0.177902	ZNF593
ENSGALG00000028505	0.17574	0.133265	0.309004	PSMD4
ENSGALG00000007646	-0.48304	0.123866	-0.359174
ENSGALG00000047875	0.218182	0.137718	0.3559
ENSGALG00000007205	0.157889	0.0558862	0.213775	COX6A1
ENSGALG00000008347	-0.391737	-0.0679947	-0.459731	ATG13
ENSGALG00000003720	0.157512	0.0644752	0.221987	FANCD2
ENSGALG00000008852	0.146055	0.0266879	0.172743	DNAJC19
ENSGALG00000039212	0.185719	0.113364	0.299083	NDUFA13
ENSGALG00000000943	-0.187861	-0.0894478	-0.277309	WDTC1
ENSGALG00000048698	0.236893	0.168716	0.405609
ENSGALG00000000122	0.103952	0.0114491	0.115401	GNB2L1
ENSGALG00000001465	0.207685	0.150523	0.358208	RPL38
ENSGALG00000038667	0.225449	0.17069	0.396139	MRPS12
ENSGALG00000052541	0.226633	0.0831207	0.309753
ENSGALG00000033441	0.298592	0.248291	0.546883	COX14
ENSGALG00000033064	-0.249956	-0.103516	-0.353471	DDX6
ENSGALG00000039861	-0.217421	-0.125035	-0.342456	PLXNB2
ENSGALG00000003144	-0.399265	-0.0196318	-0.418897	TRIM25
ENSGALG00000010202	-0.271174	-0.102999	-0.374173	ENTPD5
ENSGALG00000033469	-0.322269	-0.0367442	-0.359013	KDM1A
ENSGALG00000036550	0.156178	0.0556535	0.211831
ENSGALG00000009674	-0.464005	-0.116064	-0.580069	CLCN3
ENSGALG00000014716	-0.331459	-0.0332644	-0.364723	IL6ST
ENSGALG00000011031	-0.415852	-0.109068	-0.52492	JAK1
ENSGALG00000016406	-0.443994	-0.0125842	-0.456579	RPS6KA3
ENSGALG00000006756	-0.468798	-0.0740838	-0.542882
ENSGALG00000010333	-0.320884	0.00469812	-0.316185	CNOT6L
ENSGALG00000006899	0.177293	0.0992179	0.276511
ENSGALG00000050725	0.132977	0.0298093	0.162786	SVBP
ENSGALG00000038714	0.202635	0.0854832	0.288118	NDUFB7
ENSGALG00000031853	0.238207	0.17986	0.418067	PIGBOS1
ENSGALG00000016053	-0.301352	-0.0659527	-0.367305	DYRK1A
ENSGALG00000008016	-0.24791	-0.0408512	-0.288761	GRB2
ENSGALG00000002990	0.126782	0.00124502	0.128027	PRELID1
ENSGALG00000040453	0.181522	0.0825578	0.26408	SRA1
ENSGALG00000006073	0.16498	0.0564298	0.22141	NDUFAB1
ENSGALG00000047233	0.198018	0.0533914	0.251409
ENSGALG00000003966	0.137362	0.0175456	0.154908	RPL23A
ENSGALG00000002818	-0.516014	0.00431037	-0.511704	VAT1
ENSGALG00000034630	0.221902	0.14974	0.371642	PPIL1
ENSGALG00000011360	0.263959	0.155122	0.419081	PRKAG3
ENSGALG00000037837	-0.15012	-0.0331717	-0.183292	ABCA3
ENSGALG00000038820	0.240553	0.174874	0.415427
ENSGALG00000006777	0.152423	0.0493646	0.201788	MRPS11
ENSGALG00000040173	0.143204	0.0574533	0.200658	NDUFS8
ENSGALG00000035506	0.14474	0.0495122	0.194252	FAU
ENSGALG00000008066	0.192783	0.111491	0.304273	UQCR10
ENSGALG00000047632	-0.341691	0.0851208	-0.25657
ENSGALG00000003575	0.21135	0.15825	0.3696
ENSGALG00000037802	0.266482	0.225528	0.492009
ENSGALG00000039815	-0.419957	-0.0153425	-0.4353	MARF1
ENSGALG00000029897	0.129543	-0.0181586	0.111384	RPL30
ENSGALG00000040632	0.22129	0.149935	0.371226	SDHAF2
ENSGALG00000028304	-0.476862	0.135964	-0.340898	MMR1L4
ENSGALG00000039803	0.176655	0.130519	0.307174	LSM12
ENSGALG00000007620	-0.445212	-0.086909	-0.532121	GFRA3
ENSGALG00000042833	-0.257267	-0.0653537	-0.322621	MAPK14
ENSGALG00000003876	-0.28668	-0.0305701	-0.31725	TIMD4
ENSGALG00000005336	0.147749	0.0300601	0.177809	GUK1
ENSGALG00000007914	0.14378	0.0371946	0.180974	DNAJC1
ENSGALG00000008714	-0.263072	-0.0219119	-0.284983	ABI2
ENSGALG00000008321	-0.342728	-0.0462201	-0.388948	RNPEPL1
ENSGALG00000016236	-0.144272	-0.0451301	-0.189402
ENSGALG00000016205	-0.294995	0.0481569	-0.246838	PDXK
ENSGALG00000038189	0.17051	0.132284	0.302794
ENSGALG00000050459	0.210138	0.131704	0.341842	DUSP23
ENSGALG00000001184	0.147285	0.0536496	0.200934	COQ9
ENSGALG00000016531	-0.239172	0.02131	-0.217862	ASXL2
ENSGALG00000031797	0.191982	0.0993128	0.291295	JAGN1
ENSGALG00000049001	0.239648	0.185614	0.425261	ANKRD39
ENSGALG00000013565	-0.318396	-0.0515109	-0.369907
ENSGALG00000038129	0.165354	0.0237352	0.189089	PTGES3L
ENSGALG00000004769	-0.252171	-0.183442	-0.435614	PSAP
ENSGALG00000015546	-0.376575	0.00932574	-0.367249	TBC1D14
ENSGALG00000037709	0.160628	0.0386724	0.199301	SDF2
ENSGALG00000048200	0.17422	0.0522388	0.226459	MRPL33
ENSGALG00000011290	0.113243	0.00966366	0.122907	RPL15
ENSGALG00000006425	-0.370147	0.0311298	-0.339017	SLC6A6
ENSGALG00000029298	-0.139303	-0.0660537	-0.205356	F5
ENSGALG00000014432	0.116109	0.00504761	0.121157	RPS20
ENSGALG00000011475	0.163329	0.067162	0.230491	RPL37A
ENSGALG00000009800	-0.314068	-0.0344797	-0.348547	SETD7
ENSGALG00000005660	-0.289803	-0.0958009	-0.385604	NF1
ENSGALG00000041926	0.147104	0.0961484	0.243252	HEXIM1
ENSGALG00000011432	-0.247017	-0.175404	-0.422421	CDC42BPB
ENSGALG00000004831	0.117554	0.0202099	0.137764	RPS4Y1
ENSGALG00000014773	-0.203503	-0.0126184	-0.216122	ERBIN
ENSGALG00000007291	-0.242144	-0.0202124	-0.262356
ENSGALG00000002326	-0.341076	-0.0962188	-0.437295
ENSGALG00000034275	0.157211	0.0982442	0.255455	MCAT
ENSGALG00000042642	0.118075	0.0189484	0.137023	RARRES2
ENSGALG00000001603	-0.336754	0.0575686	-0.279186	NARF
ENSGALG00000013990	0.127004	0.0263362	0.15334	RPS12
ENSGALG00000008611	-0.304325	-0.0781704	-0.382496	ZBTB33
ENSGALG00000046964	0.157012	0.0764546	0.233467	CPLANE2
ENSGALG00000041812	0.145715	0.081309	0.227024
ENSGALG00000042589	0.181543	0.0360875	0.21763
ENSGALG00000016639	-0.297718	0.0637606	-0.233958	KIF13B
ENSGALG00000013026	-0.378581	-0.000220448	-0.378801	HDHD5
ENSGALG00000029435	-0.549142	-0.102738	-0.65188	CYP7B1
ENSGALG00000014569	-0.520716	0.0196632	-0.501052	PNPLA2
ENSGALG00000001895	-0.439523	0.0722204	-0.367302	PANK3
ENSGALG00000002701	0.158565	0.127037	0.285602	DNAJC9
ENSGALG00000040000	-0.428518	-0.192998	-0.621516	ERO1B
ENSGALG00000008983	-0.390942	0.0287313	-0.36221	GNB4
ENSGALG00000047143	0.213985	0.0990137	0.312999
ENSGALG00000041505	-0.233231	0.0329624	-0.200268	PRRC2B
ENSGALG00000012801	-0.339352	-0.05523	-0.394582	LY86
ENSGALG00000009428	-0.38897	-0.145377	-0.534347	SUSD6
ENSGALG00000011965	-0.353444	-0.058799	-0.412243	ZC3H7B
ENSGALG00000011856	0.249944	0.190896	0.44084	FMC1
ENSGALG00000014426	-0.427068	-0.081629	-0.508697	KPNA1
ENSGALG00000003878	0.229661	0.167925	0.397586	PIN4
ENSGALG00000038400	0.131456	0.0711785	0.202635	TOMM40L
ENSGALG00000004523	-0.429939	-0.119437	-0.549376	MFN2
ENSGALG00000007932	-0.269576	0.00561298	-0.263963	TRAF6
ENSGALG00000052014	-0.270539	-0.0452881	-0.315827	PCK2
ENSGALG00000052173	-0.555495	0.0474376	-0.508057
ENSGALG00000000255	-0.295289	-0.0933236	-0.388613	MAN2A1
ENSGALG00000003487	-0.266366	0.0521916	-0.214174	RAB8B
ENSGALG00000004845	0.240333	0.192091	0.432423	TIMM10
ENSGALG00000001655	0.15934	0.0809471	0.240287	SPCS1
ENSGALG00000049426	0.163502	0.101138	0.26464
ENSGALG00000026039	0.211579	0.137298	0.348877	THEM4
ENSGALG00000006121	-0.219979	0.0228884	-0.19709	PIK3C2A
ENSGALG00000005725	-0.287085	-0.0615197	-0.348605	CSF1R
ENSGALG00000041787	-0.496484	-0.0471238	-0.543608	PLA2G15
ENSGALG00000008494	-0.220232	-0.0124491	-0.232681	CREB1
ENSGALG00000005105	-0.141195	0.0230383	-0.118157	TPR
ENSGALG00000012973	-0.307145	0.108243	-0.198901	ESR1
ENSGALG00000052702	0.217073	0.147177	0.36425
ENSGALG00000002033	0.17507	0.0763016	0.251372	NDUFB6
ENSGALG00000014614	-0.26333	-0.175576	-0.438906	TNKS2
ENSGALG00000029172	0.190407	0.0812934	0.271701	NDUFC2
ENSGALG00000043336	0.186821	0.122243	0.309063	COPZ1
ENSGALG00000006561	0.152199	0.0383432	0.190542	MRPL23
ENSGALG00000028988	-0.513058	0.0273241	-0.485734	ART7C
ENSGALG00000001096	0.14984	0.00744986	0.15729	UQCR11
ENSGALG00000004587	-0.190968	0.0163595	-0.174608	RC3H1
ENSGALG00000022813	0.155515	0.0795335	0.235048	NDUFV3
ENSGALG00000027564	0.172171	0.0295939	0.201765	NDUFAF2
ENSGALG00000007124	0.183209	0.0571069	0.240316	POP5
ENSGALG00000008806	0.144514	0.0312114	0.175725	RPL12
ENSGALG00000049239	0.270106	0.171614	0.441719
ENSGALG00000005855	-0.446662	-0.0338308	-0.480492	CA5B
ENSGALG00000042766	-0.429314	0.058327	-0.370987	TRAPPC9
ENSGALG00000006542	-0.355421	-0.158396	-0.513817	ESYT2
ENSGALG00000048705	0.215564	0.177864	0.393428	PFDN6
ENSGALG00000003322	-0.446975	0.0111552	-0.43582	TBC1D2B
ENSGALG00000004098	-0.344182	-0.0870874	-0.431269	STK4
ENSGALG00000006413	-0.510178	0.144063	-0.366115	CEMIP
ENSGALG00000014192	-0.377739	0.0956898	-0.28205	ATP10D
ENSGALG00000008239	0.186019	0.0782297	0.264249	NDUFB3
ENSGALG00000053991	0.219387	0.164279	0.383666
ENSGALG00000027963	0.16685	0.0633887	0.230239	COX7C
ENSGALG00000034803	-0.351206	0.0283295	-0.322877
ENSGALG00000008934	-0.222825	0.0237434	-0.199082	PIK3CA
ENSGALG00000006613	-0.174322	-0.0805819	-0.254904	CTSD
ENSGALG00000027416	0.251514	0.142991	0.394505	ROMO1
ENSGALG00000052064	0.174292	0.106732	0.281024	MRPS24
ENSGALG00000054244	0.197121	0.138422	0.335543
ENSGALG00000026978	0.138766	0.0417915	0.180558	RPL29
ENSGALG00000005338	0.180698	0.0728406	0.253539	RPS21
ENSGALG00000042309	0.170292	0.0786468	0.248939	CHURC1
ENSGALG00000051459	0.221809	0.12669	0.3485
ENSGALG00000008222	-0.314812	-0.263098	-0.57791	SLC26A5
ENSGALG00000010051	-0.316296	-0.0515686	-0.367864	MOCS1
ENSGALG00000052612	0.183783	0.0359699	0.219753	RPS27L
ENSGALG00000014668	-0.523263	0.0676541	-0.455609	MCTP1
ENSGALG00000015906	0.176141	0.0512481	0.227389	COX7A2
ENSGALG00000049677	0.230769	0.122053	0.352822
ENSGALG00000013865	-0.235043	-0.0323556	-0.267398	IFNGR1
ENSGALG00000012466	0.164003	0.049093	0.213096	FKBP3
ENSGALG00000001329	-0.274206	0.042153	-0.232053	EPB41
ENSGALG00000006385	-0.227917	0.115023	-0.112895	UBXN7
ENSGALG00000046740	0.187207	0.154475	0.341682
ENSGALG00000048117	0.150247	0.0441242	0.194372	DNLZ
ENSGALG00000011384	-0.359657	0.00330978	-0.356348	RCOR1
ENSGALG00000052971	0.185372	0.0828686	0.268241
ENSGALG00000027418	0.192804	0.124573	0.317377
ENSGALG00000039920	-0.23958	-0.0393886	-0.278968	SNRK
ENSGALG00000007703	-0.299625	-0.0800592	-0.379684
ENSGALG00000039190	0.204484	0.129954	0.334439	CDK2AP2
ENSGALG00000005139	-0.152508	-0.0914459	-0.243954	CLTC
ENSGALG00000034988	0.172122	0.0879164	0.260039	RDH5
ENSGALG00000033446	0.167702	0.0909119	0.258614	COX5B
ENSGALG00000007863	0.15736	0.0392106	0.19657	COX7B
ENSGALG00000002605	0.159361	0.000603839	0.159965	MRPL17
ENSGALG00000041564	-0.419264	-0.110332	-0.529595
ENSGALG00000008629	-0.264558	0.175857	-0.0887006	MRC1
ENSGALG00000034971	-0.383062	-0.0290045	-0.412067	SLC45A4
ENSGALG00000011555	-0.372171	0.0587878	-0.313383	QKI
ENSGALG00000042552	-0.275708	-0.0916343	-0.367343	TJP1
ENSGALG00000002141	-0.208568	-0.216511	-0.425079	UGGT1
ENSGALG00000047148	0.183877	0.0861165	0.269994	LIPT2
ENSGALG00000004168	-0.379615	-0.145179	-0.524794	FEM1A
ENSGALG00000003197	0.103728	0.00358085	0.107309	RPL7A
ENSGALG00000036736	0.162162	0.0601357	0.222298	KXD1
ENSGALG00000000905	0.124882	0.0308101	0.155692	PSMB4
ENSGALG00000045228	0.219844	0.164233	0.384077
ENSGALG00000033356	0.140057	0.0855757	0.225633	FAHD2A
ENSGALG00000046843	0.144032	0.0633771	0.207409
ENSGALG00000035060	0.225898	0.135639	0.361536	FKBP11
ENSGALG00000006426	-0.172392	-0.0349621	-0.207354	PAK2
ENSGALG00000003765	-0.321501	-0.052754	-0.374255	A1CF
ENSGALG00000008482	-0.309497	-0.0809403	-0.390437	STAG2
ENSGALG00000035940	-0.243755	-0.0739733	-0.317729	SLC2A13
ENSGALG00000005391	0.182861	0.0679909	0.250851	SELENOK
ENSGALG00000034475	0.126443	0.0924945	0.218937	EIF3G
ENSGALG00000011329	-0.376742	-0.038437	-0.415179	AFDN
ENSGALG00000010005	-0.306458	-0.040477	-0.346935	EPAS1
ENSGALG00000015027	-0.340294	-0.0934898	-0.433783	JAK2
ENSGALG00000041334	0.150361	0.0480286	0.198389	SNRPD1
ENSGALG00000017611	0.143141	0.104684	0.247824	NTMT1
ENSGALG00000002853	0.142896	0.0768078	0.219704	CFDP1
ENSGALG00000029381	0.145597	0.0862861	0.231883
ENSGALG00000012119	-0.276388	0.00105189	-0.275336	MARCO
ENSGALG00000051358	0.209991	0.140613	0.350604
ENSGALG00000021180	-0.375436	-0.040714	-0.41615	PAQR9
ENSGALG00000008821	0.157229	0.0472304	0.204459	NDUFA5
ENSGALG00000004255	-0.267241	-0.0324029	-0.299644	SNX8
ENSGALG00000028600	0.114055	0.0233408	0.137396	PPIA
ENSGALG00000047359	-0.156182	-0.109733	-0.265915	MAF1
ENSGALG00000008559	-0.377577	0.0170369	-0.36054	CUL4B
ENSGALG00000000848	-0.330553	-0.117755	-0.448309	AP1G1
ENSGALG00000036920	-0.421056	-0.0217745	-0.44283	SLC22A5
ENSGALG00000035701	-0.241108	0.0358635	-0.205245	SMAD3
ENSGALG00000016425	0.15736	0.0826173	0.239978	IAH1
ENSGALG00000040474	-0.369659	-0.0867795	-0.456439	ITCH
ENSGALG00000043373	-0.269328	-0.0647885	-0.334117	ARVCF
ENSGALG00000006840	-0.216619	0.0641126	-0.152507
ENSGALG00000002463	0.164479	0.0233013	0.187781
ENSGALG00000016760	0.177337	0.153159	0.330496
ENSGALG00000034352	0.202141	0.136072	0.338213	MRPL43
ENSGALG00000005181	-0.162001	-0.0991596	-0.261161
ENSGALG00000026559	0.170374	0.0898223	0.260196	SNRNP25
ENSGALG00000050577	-0.326372	-0.095229	-0.421601	GRPEL2
ENSGALG00000029390	0.180095	0.0419237	0.222019	C15H12ORF65
ENSGALG00000055092	0.250869	0.188713	0.439583
ENSGALG00000030436	0.187745	0.0913206	0.279066	ND3
ENSGALG00000002881	0.205751	0.0843211	0.290072	C26H6ORF125
ENSGALG00000048013	0.19147	0.124592	0.316062	HTD2
ENSGALG00000009858	-0.312529	-0.327813	-0.640343	SLC30A1
ENSGALG00000003245	0.218595	0.139591	0.358185	LSM1
ENSGALG00000006652	-0.333446	0.00420564	-0.329241	DIP2C
ENSGALG00000004362	0.150253	0.0380289	0.188282	MRPL21
ENSGALG00000002750	-0.247678	-0.230491	-0.478168	NCKAP1
ENSGALG00000042387	0.144612	0.111976	0.256589	CRELD1
ENSGALG00000009307	0.152515	0.0738797	0.226395	FAM204A
ENSGALG00000046322	0.164222	0.0513377	0.21556
ENSGALG00000002362	0.179669	0.105298	0.284967	MANF
ENSGALG00000028302	0.175654	0.113143	0.288797	UQCRQ
ENSGALG00000016238	-0.172118	-0.0830363	-0.255154	MED14
ENSGALG00000054106	0.161818	0.113828	0.275647
ENSGALG00000036017	-0.240695	-0.00913293	-0.249828	NCOA2
ENSGALG00000033447	0.15457	0.0778576	0.232428	H2AFV
ENSGALG00000004667	-0.286986	-0.0894307	-0.376416	SMG7
ENSGALG00000017092	-0.32815	-0.064401	-0.392551	PAN3
ENSGALG00000010131	-0.228618	-0.0466115	-0.27523	BTBD9
ENSGALG00000028573	0.171029	0.12596	0.296989
ENSGALG00000031679	0.196216	0.133574	0.329789	POLE4
ENSGALG00000046885	0.180873	0.121342	0.302215	SCO2
ENSGALG00000004533	-0.414203	-0.076618	-0.490821	KIAA2013
ENSGALG00000039316	-0.227786	-0.173877	-0.401662	FAM120A
ENSGALG00000051169	0.173722	0.126408	0.300129
ENSGALG00000024335	0.203112	0.109764	0.312877
ENSGALG00000014700	-0.406541	-0.00272632	-0.409267	DHX29
ENSGALG00000004570	-0.389517	0.0231853	-0.366332	NCOA3
ENSGALG00000050937	0.200572	0.0972814	0.297853
ENSGALG00000022804	-0.295608	-0.152072	-0.447681
ENSGALG00000007378	0.171555	0.0828374	0.254392	FAM162A
ENSGALG00000006908	-0.217242	-0.0516495	-0.268891	DLG1
ENSGALG00000028409	0.195482	0.0620447	0.257527	SNRPGP15
ENSGALG00000033126	-0.315206	0.0339951	-0.281211	DGCR8
ENSGALG00000013824	-0.335806	0.0566424	-0.279164	HECA
ENSGALG00000052650	0.19585	0.107364	0.303214	RBIS
ENSGALG00000045753	0.153435	-0.00267251	0.150762	MRPL12
ENSGALG00000046965	0.200244	0.131679	0.331923	NNF1
ENSGALG00000037253	0.0988974	0.0198242	0.118722
ENSGALG00000049372	-0.383782	-0.036425	-0.420207
ENSGALG00000001309	0.154803	0.0670609	0.221864	SNF8
ENSGALG00000046347	0.168926	0.131567	0.300493	FOXRED1
ENSGALG00000038812	0.149852	0.0588482	0.2087	MRPL27
ENSGALG00000014937	-0.286274	-0.0768088	-0.363083	KPNA5
ENSGALG00000012876	0.137594	-0.00557718	0.132017	SSBP1
ENSGALG00000031404	-0.388995	-0.159025	-0.54802	FAM160B1
ENSGALG00000001758	-0.285777	-0.136585	-0.422361	QSOX2
ENSGALG00000004965	-0.225957	-0.213473	-0.43943	SLC27A4
ENSGALG00000006038	-0.403284	0.138369	-0.264915	TGFBR3
ENSGALG00000001501	-0.173147	-0.0419983	-0.215145	MAPK3
ENSGALG00000028537	0.144054	-0.0206269	0.123427	NDUFB1
ENSGALG00000044260	-0.373142	-0.208546	-0.581688
ENSGALG00000042838	-0.273577	-0.0494699	-0.323047	TRAF2
ENSGALG00000004980	-0.338037	0.0984159	-0.239621	KCNMA1
ENSGALG00000015409	-0.276018	-0.182039	-0.458057	PROS1
ENSGALG00000031139	0.160573	0.0552882	0.215861	LSM3
ENSGALG00000052286	0.161926	0.126106	0.288032	MGAT1
ENSGALG00000046023	0.155309	0.0732081	0.228517	NAXE
ENSGALG00000054023	0.248667	0.207653	0.45632
ENSGALG00000031312	0.206454	0.0758408	0.282295	ANAPC13
ENSGALG00000009703	0.127062	0.0257363	0.152798	NDUFS7
ENSGALG00000004176	0.138953	0.0193198	0.158273	ATOX1
ENSGALG00000009466	-0.299638	-0.0939994	-0.393638	SEC23IP
ENSGALG00000005423	0.152869	0.0612812	0.21415	GRHPR
ENSGALG00000003549	0.157232	0.119266	0.276498	MTG1
ENSGALG00000021692	0.147939	0.0500588	0.197998
ENSGALG00000038939	0.149479	0.0742387	0.223718
ENSGALG00000010840	-0.417287	-0.175426	-0.592713	SNX13
ENSGALG00000009501	0.183349	0.0719883	0.255338	TMA16
ENSGALG00000036955	0.235891	0.139658	0.375549	NEDD8
ENSGALG00000045788	0.182336	0.164836	0.347172	PSMB6
ENSGALG00000039178	-0.25017	-0.0807758	-0.330946	CHD9
ENSGALG00000053627	-0.320294	0.0417243	-0.27857
ENSGALG00000005465	0.129228	-0.00293107	0.126297	NDUFB10
ENSGALG00000014201	-0.344824	0.145532	-0.199292	PARVB
ENSGALG00000042137	-0.351035	0.0851879	-0.265847	ELK4
ENSGALG00000020320	0.165021	0.0534835	0.218505
ENSGALG00000047393	-0.326076	0.0521361	-0.27394
ENSGALG00000004581	-0.250426	-0.109876	-0.360303	NDST1
ENSGALG00000032922	0.132111	0.0743816	0.206493	GSTM2
ENSGALG00000038160	-0.372421	-0.179585	-0.552006
ENSGALG00000032489	0.188354	0.0601502	0.248504	ELOF1
ENSGALG00000016651	-0.257544	-0.0716195	-0.329163
ENSGALG00000017000	-0.25837	-0.0350889	-0.293459	RCBTB2
ENSGALG00000007215	-0.312184	-0.149038	-0.461222	KIF5B
ENSGALG00000037872	-0.231991	0.025353	-0.206638	ATAD2B
ENSGALG00000033618	-0.23321	0.0624255	-0.170784	MYO9A
ENSGALG00000037716	0.116966	0.0612435	0.17821	UBA52
ENSGALG00000035223	0.166048	0.0301878	0.196236	NDUFA6
ENSGALG00000008506	0.143747	0.0798742	0.223621	MRPS25
ENSGALG00000051337	0.223766	0.0924018	0.316168
ENSGALG00000033666	0.207585	0.141628	0.349213	NHP2
ENSGALG00000037410	-0.288491	-0.13824	-0.426731	HEPH
ENSGALG00000006841	0.167062	0.0438854	0.210947	POLR2L
ENSGALG00000015433	-0.394478	-0.146524	-0.541001	ABCA1
ENSGALG00000035630	-0.21426	-0.0886519	-0.302911	UBP1
ENSGALG00000012030	-0.237048	-0.0904783	-0.327526	QSER1
ENSGALG00000003299	-0.233264	-0.0251487	-0.258413	NSD3
ENSGALG00000028872	0.101114	-0.0145359	0.0865781	TPT1
ENSGALG00000009158	-0.216	-0.00903913	-0.225039	CDC42BPA
ENSGALG00000012269	0.199113	0.1684	0.367514	VCPKMT
ENSGALG00000035605	-0.307852	-0.0226257	-0.330478
ENSGALG00000004082	-0.299672	0.00137025	-0.298302	TAOK1
ENSGALG00000039473	0.16154	0.122633	0.284174	NOP53
ENSGALG00000032679	0.136601	0.0405686	0.177169	GCSH
ENSGALG00000034645	0.140592	0.0695487	0.210141	USMG5
ENSGALG00000035749	0.200965	0.173022	0.373987
ENSGALG00000041403	-0.384164	-0.0993078	-0.483472	DENND4A
ENSGALG00000052519	0.147619	0.0913163	0.238935
ENSGALG00000039864	0.242741	0.242682	0.485423
ENSGALG00000028809	0.168138	0.110531	0.278669	CHCHD1
ENSGALG00000029679	-0.260449	-0.0676642	-0.328114	PLEKHA7
ENSGALG00000005809	-0.417471	0.0543381	-0.363133	SEPTIN2
ENSGALG00000016870	-0.356585	-0.109369	-0.465954	TMTC4
ENSGALG00000033001	0.156945	0.0244105	0.181355	ATP5J2
ENSGALG00000005241	-0.210951	-0.073506	-0.284457	DYNC1LI2
ENSGALG00000010136	-0.238711	-0.129596	-0.368307	HGSNAT
ENSGALG00000000470	-0.350069	0.0489722	-0.301097	LMNA
ENSGALG00000048926	0.227854	0.206206	0.43406	WAS
ENSGALG00000011569	-0.215089	-0.0553417	-0.27043	SCYL2
ENSGALG00000039917	0.172687	0.121049	0.293736	EXOSC1
ENSGALG00000012662	-0.414125	0.0109063	-0.403219	NUAK1
ENSGALG00000006410	-0.175027	-0.0092748	-0.184302	HTATSF1
ENSGALG00000028135	0.16363	0.0219002	0.18553
ENSGALG00000005475	-0.279732	0.0166736	-0.263058	RHOGL
ENSGALG00000026374	0.155719	0.0503163	0.206035	PFDN2
ENSGALG00000007848	0.150122	0.0538008	0.203923	PTS
ENSGALG00000008318	-0.297828	0.00828628	-0.289541	SLK
ENSGALG00000049318	0.222973	0.198121	0.421095
ENSGALG00000017153	-0.253478	-0.00532117	-0.258799	RDX
ENSGALG00000007788	-0.289037	-0.12354	-0.412578	ABCB7
ENSGALG00000009312	0.181568	0.0758167	0.257385	RPL22L1
ENSGALG00000017681	0.21645	0.0904496	0.306899	POLR3K
ENSGALG00000000721	-0.319442	-0.169988	-0.489431	SLC41A1
ENSGALG00000035996	0.137879	0.0302627	0.168142	COX6C
ENSGALG00000000296	-0.170359	-0.132228	-0.302586	PCNX1
ENSGALG00000042598	-0.256316	-0.105648	-0.361964	PUM1
ENSGALG00000003092	-0.283747	-0.111207	-0.394954	ERLIN2
ENSGALG00000004806	-0.374244	-0.143654	-0.517898	EDEM3
ENSGALG00000025999	0.149884	0.027687	0.177571	NDUFA4
ENSGALG00000010211	-0.340742	-0.160887	-0.50163	ALDH6A1
ENSGALG00000029614	0.155704	0.0152669	0.170971	FAM174C
ENSGALG00000003924	0.150013	0.0934491	0.243462	ACBD6
ENSGALG00000003972	0.171758	0.101193	0.27295	FAXDC2
ENSGALG00000033203	0.193636	0.109225	0.302861	TRIM54
ENSGALG00000033857	0.20055	0.155897	0.356447	NAT8B
ENSGALG00000008842	-0.377808	0.00234544	-0.375462	PIKFYVE
ENSGALG00000037443	-0.29755	0.00997342	-0.287577	CRAT
ENSGALG00000010766	-0.283824	0.0235094	-0.260315	ATXN3L
ENSGALG00000015474	-0.38287	-0.00953675	-0.392407	CD80
ENSGALG00000031987	-0.317465	-0.0480053	-0.36547	MYO5A
ENSGALG00000015377	-0.283935	-0.0693276	-0.353263	PHLDB2
ENSGALG00000035478	-0.410441	-0.0657345	-0.476175	FAM91A1
ENSGALG00000012187	-0.44546	0.0481062	-0.397354	MGAT5
ENSGALG00000010026	-0.247771	-0.0632186	-0.31099	PPP1CB
ENSGALG00000034179	-0.240044	-0.161403	-0.401448	SLC12A4
ENSGALG00000042725	-0.228753	0.0459033	-0.18285	ZC4H2
ENSGALG00000050605	-0.246416	-0.0575746	-0.303991
ENSGALG00000051871	0.15759	0.0900473	0.247638	INHBC
ENSGALG00000032456	0.148353	0.0875069	0.23586	COII
ENSGALG00000036391	-0.215308	-0.0781216	-0.29343	GFPT1
ENSGALG00000034132	-0.341074	-0.0920446	-0.433118	CACFD1
ENSGALG00000004800	0.149357	0.0256377	0.174995	C1orf50
ENSGALG00000005350	-0.34416	-0.165352	-0.509512
ENSGALG00000003348	0.189257	0.0693567	0.258614
ENSGALG00000029330	0.192705	0.108623	0.301328
ENSGALG00000052583	-0.401597	-0.197337	-0.598934
ENSGALG00000012144	-0.404635	-0.0666838	-0.471319	MIEF1
ENSGALG00000005079	-0.394581	-0.00512414	-0.399705	VCL
ENSGALG00000053706	0.155701	0.0074525	0.163153	C14orf2
ENSGALG00000008091	0.165615	0.0182743	0.183889	PTPMT1
ENSGALG00000008325	-0.234665	-0.0788641	-0.31353	CKAP5
ENSGALG00000048320	0.15811	0.000243676	0.158354	HINT2
ENSGALG00000011251	-0.331853	0.0100079	-0.321845	TBC1D5
ENSGALG00000029396	0.189754	0.121518	0.311272
ENSGALG00000041978	-0.340084	-0.0145714	-0.354655	K123
ENSGALG00000009341	-0.279729	0.00615586	-0.273574	CRAMP1
ENSGALG00000009222	-0.33442	-0.125502	-0.459921	FNDC3B
ENSGALG00000012185	-0.421574	-0.139939	-0.561513	PLA2G12A
ENSGALG00000003705	-0.238618	-0.124426	-0.363045	VPS13C
ENSGALG00000049357	0.23266	0.0946302	0.32729
ENSGALG00000002690	-0.317679	-0.0443797	-0.362059	PDPR
ENSGALG00000008621	-0.42814	0.0897723	-0.338368	NRP2
ENSGALG00000007516	-0.21661	-0.0122943	-0.228904
ENSGALG00000006812	0.193033	0.120783	0.313817	TTC36
ENSGALG00000012208	-0.315589	0.0231334	-0.292456	GMFB
ENSGALG00000037838	0.252515	0.154793	0.407308	ND6
ENSGALG00000033614	-0.219523	-0.103776	-0.323299	ATF1
ENSGALG00000016481	-0.205499	-0.127579	-0.333078	PUM2
ENSGALG00000009836	-0.317599	-0.0735876	-0.391187	ELMOD2
ENSGALG00000001720	-0.31294	-0.151757	-0.464697
ENSGALG00000026239	0.162803	0.0981055	0.260908	MPV17
ENSGALG00000037863	0.203868	0.0868592	0.290727	SEC61G
ENSGALG00000008056	-0.384719	-0.167802	-0.552521	B4GALT5
ENSGALG00000032647	-0.152481	-0.0710854	-0.223566	CLASP2
ENSGALG00000015014	-0.286741	-0.0646066	-0.351348	TNPO1
ENSGALG00000019358	0.154327	0.0785456	0.232873	LLPH
ENSGALG00000006408	0.151783	0.0706147	0.222398	PIGX
ENSGALG00000015285	-0.230194	-0.110496	-0.34069	TOMM70
ENSGALG00000002356	-0.287568	0.0261631	-0.261405	CMTR2
ENSGALG00000022739	-0.377931	-0.0125471	-0.390478	AKAP11
ENSGALG00000042883	-0.284529	-0.0298089	-0.314338	VCPIP1
ENSGALG00000035108	-0.245114	-0.0651252	-0.310239	KDM7A
ENSGALG00000030268	-0.215302	-0.062152	-0.277454	NKTR
ENSGALG00000034917	0.153409	0.106151	0.25956	GCDH
ENSGALG00000002492	-0.48432	-0.191307	-0.675628	H6PD
ENSGALG00000011456	-0.260618	-0.103877	-0.364494	CDK17
ENSGALG00000008970	-0.36063	0.0895277	-0.271102	NRK
ENSGALG00000009835	-0.160079	-0.14454	-0.304619	XPOT
ENSGALG00000029199	0.163547	0.126722	0.290269	WDR55
ENSGALG00000003558	-0.312715	-0.0283024	-0.341018	NADK2
ENSGALG00000037943	-0.363567	-0.0367848	-0.400352	PRKCB
ENSGALG00000006691	0.136813	0.0835427	0.220355	ARPC4
ENSGALG00000010187	-0.360055	-0.156462	-0.516518	SLC1A1
ENSGALG00000010074	-0.207171	0.00454007	-0.202631
ENSGALG00000036956	0.177895	0.181419	0.359315
ENSGALG00000043193	-0.2452	-0.0931594	-0.338359	TAF2
ENSGALG00000046150	-0.176651	-0.0547371	-0.231388	DIP2A
ENSGALG00000038672	0.173486	0.0672915	0.240777
ENSGALG00000050552	0.155358	0.0544262	0.209784
ENSGALG00000008603	-0.439435	-0.0347887	-0.474223	ITPKA
ENSGALG00000000438	-0.356577	-0.134588	-0.491164	ERMP1
ENSGALG00000004088	-0.205256	0.10807	-0.0971853	FNBP1
ENSGALG00000029319	0.133322	0.00216632	0.135489	UQCRB
ENSGALG00000036259	-0.427928	-0.0865574	-0.514485
ENSGALG00000012685	-0.285843	0.020815	-0.265028	KDM1B
ENSGALG00000050352	0.163304	0.0276392	0.190943	BCL2L15
ENSGALG00000031263	0.161817	0.129413	0.29123	TBL2
ENSGALG00000007554	-0.28732	0.0226922	-0.264628	RAB22A
ENSGALG00000041390	0.210931	0.172798	0.383729	TMEM141
ENSGALG00000008956	-0.277121	-0.00997237	-0.287093	CCDC186
ENSGALG00000003771	-0.32234	-0.0927187	-0.415059	SIN3B
ENSGALG00000033512	-0.261597	-0.0902862	-0.351883	CPEB4
ENSGALG00000037778	-0.254534	-0.0702516	-0.324785	NAB1
ENSGALG00000038413	0.151174	0.0635419	0.214716	SURF6
ENSGALG00000035013	-0.358178	-0.110805	-0.468983	WDR11
ENSGALG00000016001	-0.29137	0.0556459	-0.235724	LZTS3
ENSGALG00000014121	0.120435	-0.0235217	0.0969132	COX5A
ENSGALG00000011528	-0.227609	0.103198	-0.12441
ENSGALG00000012380	-0.378297	-0.0659659	-0.444263	SPOPL
ENSGALG00000000636	-0.254313	0.0468424	-0.207471	MDM4
ENSGALG00000031130	-0.471915	-0.147313	-0.619228	GGH
ENSGALG00000026360	-0.386127	0.0776464	-0.30848	SOWAHC
ENSGALG00000033943	0.161153	0.0846679	0.24582	HYI
ENSGALG00000000996	-0.253365	0.0519624	-0.201403
ENSGALG00000027620	0.165599	-0.0174252	0.148174
ENSGALG00000014236	-0.421444	-0.126243	-0.547687	ATP8A1
ENSGALG00000001042	-0.329449	-0.100647	-0.430096	MTMR4
ENSGALG00000014952	-0.239212	-0.0834634	-0.322676	CERT1
ENSGALG00000024034	-0.166992	-0.129324	-0.296316	PI4KB
ENSGALG00000008025	-0.274673	-0.0298426	-0.304515	SLF2
ENSGALG00000019796	0.158079	0.149734	0.307814	DAP3
ENSGALG00000000650	0.171112	0.0340119	0.205124	NIP7
ENSGALG00000015828	-0.399733	-0.0700167	-0.46975	BACH1
ENSGALG00000046992	0.165507	0.0846842	0.250191	MCRIP2
ENSGALG00000041706	-0.281302	-0.00880159	-0.290103	FAM13B
ENSGALG00000032342	-0.419307	-0.10627	-0.525577	MIGA2
ENSGALG00000049153	0.156996	0.0665764	0.223572	PDF
ENSGALG00000046656	0.183258	0.135564	0.318822	PMVK
ENSGALG00000006648	-0.246338	-0.0387952	-0.285133	SPECC1L
ENSGALG00000013793	-0.327679	-0.0553368	-0.383016	CLOCK
ENSGALG00000047864	0.13404	0.0566248	0.190665
ENSGALG00000005042	-0.302632	0.0338849	-0.268747	IQSEC1
ENSGALG00000038924	-0.334899	-0.0666288	-0.401528	IDE
ENSGALG00000004578	-0.22981	-0.0624718	-0.292282	RABGAP1L
ENSGALG00000008485	-0.272576	-0.0988074	-0.371383	CCNYL1
ENSGALG00000005979	-0.332755	-0.0792625	-0.412018	OXSR1
ENSGALG00000007970	-0.21442	-0.0192835	-0.233703	PIAS1
ENSGALG00000047323	0.168036	0.0390148	0.207051
ENSGALG00000001697	-0.259156	-0.437859	-0.697015
ENSGALG00000009272	-0.258172	-0.0999318	-0.358103
ENSGALG00000015751	0.148548	0.0526533	0.201201	ATP5PF
ENSGALG00000028762	-0.277309	-0.0905641	-0.367873	ZFYVE26
ENSGALG00000039558	-0.250763	-0.20316	-0.453923	TTC17
ENSGALG00000005146	-0.196689	-0.0830657	-0.279755	PDP2
ENSGALG00000035047	0.176332	0.13117	0.307502
ENSGALG00000016806	-0.193474	-0.0245816	-0.218056	GCC2
ENSGALG00000054753	-0.360815	-0.0750381	-0.435853
ENSGALG00000005749	0.117648	0.0199607	0.137609	COX4I1
ENSGALG00000003185	-0.141766	-0.0156475	-0.157413	SCPEP1
ENSGALG00000050796	0.166693	0.159796	0.326489
ENSGALG00000030598	-0.234132	-0.103129	-0.33726	BTAF1
ENSGALG00000014974	-0.208012	-0.113274	-0.321286	MIB1
ENSGALG00000033675	-0.233068	-0.0668968	-0.299965	BAHD1
ENSGALG00000048639	0.213483	0.131087	0.34457
ENSGALG00000038154	-0.332515	0.00233877	-0.330176	YAP1
ENSGALG00000008084	0.127339	0.0813437	0.208682	NDUFS3
ENSGALG00000030002	0.176998	0.148309	0.325307	KRT18
ENSGALG00000012291	0.159305	0.0531197	0.212425	POLR2F
ENSGALG00000029512	-0.124174	-0.0963061	-0.22048	SPTBN1
ENSGALG00000010934	-0.305689	-0.0744397	-0.380129	PATJ
ENSGALG00000005676	-0.319797	-0.0287588	-0.348556	TTC28
ENSGALG00000051947	0.217673	0.197142	0.414814	OPA3
ENSGALG00000011139	-0.336176	0.0611696	-0.275006	CCDC85C
ENSGALG00000050752	0.2321	0.251214	0.483314
ENSGALG00000000137	0.157972	0.0470638	0.205036	SNRPE
ENSGALG00000008431	-0.220933	-0.113161	-0.334094	SMARCA1
ENSGALG00000009992	-0.36767	-0.0818422	-0.449512	ARHGAP5
ENSGALG00000009569	-0.239917	-0.0927941	-0.332711	TLK1
ENSGALG00000001275	-0.188873	-0.0797418	-0.268615	PDCL
ENSGALG00000011620	-0.290007	-0.139163	-0.42917	AKT1
ENSGALG00000017242	-0.197642	-0.116203	-0.313845	FZD4
ENSGALG00000011409	0.179087	0.0943046	0.273391	SNRPF
ENSGALG00000034007	-0.336604	-0.0438376	-0.380442	ITGA6
ENSGALG00000001684	-0.230216	0.0134549	-0.216762	SEC14L1
ENSGALG00000041232	0.137468	0.0399565	0.177424	TMEM223
ENSGALG00000050677	0.208353	0.148019	0.356372	BRICD5
ENSGALG00000047058	-0.474881	-0.15556	-0.630441
ENSGALG00000030164	0.133765	0.0538322	0.187597	ECH1
ENSGALG00000002457	0.147928	0.0796614	0.227589	SIL1
ENSGALG00000033575	0.1558	0.160942	0.316742	EIF2B4
ENSGALG00000008050	-0.169975	-0.138554	-0.308529	HBP1
ENSGALG00000030791	-0.348963	-0.00824974	-0.357212	DIAPH2
ENSGALG00000011446	-0.239096	0.0103682	-0.228728	TNFAIP2
ENSGALG00000011149	-0.181972	-0.136835	-0.318808	PLA2R1
ENSGALG00000005468	-0.343583	-0.0699976	-0.413581	SYNRG
ENSGALG00000052354	-0.216589	-0.0971416	-0.313731
ENSGALG00000003181	0.177805	0.116454	0.294258	SURF2
ENSGALG00000012256	-0.282798	-0.00415769	-0.286955	UTRN
ENSGALG00000050440	0.170029	0.0612356	0.231264	APOF
ENSGALG00000037519	0.190768	0.188717	0.379484	C1orf35
ENSGALG00000014267	-0.37477	-0.0598953	-0.434665	RBM47
ENSGALG00000008097	-0.264447	-0.033521	-0.297968	CELF1
ENSGALG00000002762	-0.302797	0.0131213	-0.289675	UHRF1BP1
ENSGALG00000001733	-0.281094	-0.137168	-0.418261	LRIG2
ENSGALG00000037455	-0.154435	-0.0477435	-0.202178	PBRM1
ENSGALG00000017097	0.155529	0.100381	0.25591	MTIF3
ENSGALG00000013377	-0.312354	-0.146924	-0.459278	LMBRD2
ENSGALG00000008653	-0.316518	-0.00599771	-0.322516	MGA
ENSGALG00000008953	-0.407189	-0.250341	-0.65753	AASS
ENSGALG00000016922	-0.244785	0.0741238	-0.170661	COMMD6
ENSGALG00000005103	-0.275475	-0.101474	-0.37695	GDPD1
ENSGALG00000029616	-0.349316	-0.0666063	-0.415923	HCFC2
ENSGALG00000032501	0.157165	0.108549	0.265714
ENSGALG00000035769	-0.374743	0.0603095	-0.314434
ENSGALG00000002439	-0.285763	-0.041976	-0.327739
ENSGALG00000036935	0.17805	0.098297	0.276347
ENSGALG00000042357	-0.365406	-0.11088	-0.476286	ARHGAP1
ENSGALG00000010579	-0.212901	-0.0490303	-0.261932	STON2
ENSGALG00000042572	0.170696	0.0165131	0.187209
ENSGALG00000007101	0.162765	0.0588426	0.221607	ZPR1
ENSGALG00000011557	-0.273314	-0.0913032	-0.364617	UHRF1BP1L
ENSGALG00000006402	-0.3016	-0.0447006	-0.346301	NRROS
ENSGALG00000002595	0.125017	0.0129172	0.137934	GPX4
ENSGALG00000008010	-0.336319	-0.0107178	-0.347036	PTPN1
ENSGALG00000007410	-0.27499	0.0145888	-0.260402	IGDCC4
ENSGALG00000010150	-0.250948	-0.209381	-0.460328	SEC23A
ENSGALG00000043092	-0.144564	-0.129163	-0.273727	MYH9
ENSGALG00000036677	-0.291352	0.0325338	-0.258818	ITSN1
ENSGALG00000050582	-0.261217	0.0177542	-0.243463
ENSGALG00000043823	0.144134	0.137155	0.281289	ECSIT
ENSGALG00000002527	-0.422582	-0.0575438	-0.480126
ENSGALG00000015142	-0.342486	-0.246935	-0.589421	DSG2
ENSGALG00000009502	-0.179693	-0.0851832	-0.264877	ATE1
ENSGALG00000010192	-0.353058	-0.0947133	-0.447771	FBXO33
ENSGALG00000012072	-0.227949	-0.133733	-0.361681
ENSGALG00000012356	-0.320441	-0.0421291	-0.36257	TAB2
ENSGALG00000048002	0.171362	0.111107	0.282469	CCS
ENSGALG00000024271	0.115959	0.0255628	0.141522	ECHS1
ENSGALG00000041884	-0.22028	-0.188494	-0.408774	MFSD6
ENSGALG00000014031	0.178425	0.180369	0.358793	ETFRF1
ENSGALG00000010999	-0.319176	-0.00120247	-0.320379	DICER1
ENSGALG00000014435	0.145164	0.0774802	0.222644	MRPL51
ENSGALG00000014321	-0.266982	-0.0380547	-0.305036	SMIM14
ENSGALG00000038202	-0.29701	-0.00560373	-0.302614	PWWP2A
ENSGALG00000013191	0.178067	0.0369932	0.21506	NDUFS6
ENSGALG00000016865	-0.263348	-0.203806	-0.467154	TPP2
ENSGALG00000003428	-0.230929	-0.0811011	-0.312031
ENSGALG00000012386	-0.148369	0.0148398	-0.13353	LATS1
ENSGALG00000047827	-0.515006	-0.107572	-0.622578	TMEM86A
ENSGALG00000053303	0.235292	0.207761	0.443052
ENSGALG00000014638	-0.157324	-0.0361575	-0.193481	ASH1L
ENSGALG00000007926	0.137241	0.0298698	0.167111	ATP5PD
ENSGALG00000010149	-0.315925	-0.0901546	-0.406079	CMTR1
ENSGALG00000010048	-0.343861	0.040716	-0.303145	SUPT7L
ENSGALG00000015051	-0.338829	-0.0299708	-0.3688	CDK19
ENSGALG00000021611	-0.160051	-0.0296442	-0.189695
ENSGALG00000011468	0.25514	0.271073	0.526213	IGFBP5
ENSGALG00000003026	-0.221085	0.00302883	-0.218056
ENSGALG00000016261	-0.26486	-0.00538499	-0.270245	CYBB
ENSGALG00000004104	-0.146409	-0.126657	-0.273066	INTS1
ENSGALG00000005882	-0.247082	-0.0748744	-0.321957	LRCH2
ENSGALG00000051068	-0.466756	-0.015759	-0.482515
ENSGALG00000043285	0.16035	0.0794821	0.239832	CNTD1
ENSGALG00000011541	-0.23538	0.00334491	-0.232035	BIN1
ENSGALG00000007625	-0.286391	-0.00990389	-0.296295	FADD
ENSGALG00000007350	0.149107	0.070932	0.220039
ENSGALG00000011812	0.147723	0.0886599	0.236383
ENSGALG00000016610	0.203637	0.0178999	0.221537	PTRHD1
ENSGALG00000040464	-0.191895	-0.157143	-0.349039	STRN3
ENSGALG00000035334	0.143571	0.0869323	0.230503	COX3
ENSGALG00000012342	-0.3648	0.0806714	-0.284129	SASH1
ENSGALG00000054304	-0.323226	-0.0219288	-0.345155
ENSGALG00000008990	-0.357636	0.00369383	-0.353942	RADX
ENSGALG00000010694	-0.231448	-0.0648734	-0.296321	SECISBP2
ENSGALG00000015301	-0.343108	0.00281519	-0.340293	LNPEP
ENSGALG00000050400	0.137291	0.0399146	0.177205
ENSGALG00000047009	-0.321501	-0.104633	-0.426135
ENSGALG00000006982	-0.26423	-0.0595079	-0.323738	EEF2K
ENSGALG00000033954	-0.232195	-0.101924	-0.334119	TMEM248
ENSGALG00000014841	0.162903	0.0607724	0.223675	HDDC2
ENSGALG00000041123	-0.205788	0.0161915	-0.189597	DSTYK
ENSGALG00000039061	0.14586	-0.028732	0.117128	PHPT1
ENSGALG00000010156	-0.376779	-0.0967902	-0.473569	DOCK8
ENSGALG00000031303	-0.354674	-0.288846	-0.643519	FAM234A
ENSGALG00000040644	0.12757	-0.0310932	0.0964767	C8G
ENSGALG00000001597	0.138554	0.0535828	0.192137	PSMB3
ENSGALG00000011455	0.155285	0.0907213	0.246006	CL2
ENSGALG00000012953	-0.305868	-0.0984697	-0.404337	IPO8
ENSGALG00000050005	0.164776	0.0520294	0.216805
ENSGALG00000013149	-0.273813	-0.0145375	-0.28835	MOCOS
ENSGALG00000005716	-0.293125	-0.103521	-0.396646	SBF2
ENSGALG00000014115	-0.286868	-0.00326118	-0.29013	SLAIN2
ENSGALG00000028026	0.138038	0.0343626	0.1724	NDUFS4
ENSGALG00000000195	-0.345618	0.152211	-0.193407	SLC23A2
ENSGALG00000046098	0.205926	0.171905	0.377831
ENSGALG00000027159	-0.197562	-0.0155497	-0.213112
ENSGALG00000031958	0.160787	0.0556718	0.216459	NABP2
ENSGALG00000001341	-0.254299	-0.0194697	-0.273769	ZBTB44
ENSGALG00000006750	-0.309237	0.014961	-0.294276
ENSGALG00000007330	-0.156785	-0.0999666	-0.256752	CTNND1
ENSGALG00000049348	0.168211	0.0279406	0.196151
ENSGALG00000041896	-0.368319	0.00746369	-0.360855	RFX7
ENSGALG00000034311	-0.304338	0.00570878	-0.298629	BTBD7
ENSGALG00000028810	0.154634	0.10564	0.260274	CHCHD10
ENSGALG00000008624	-0.288645	-0.093014	-0.381659	RPAP1
ENSGALG00000016926	-0.217423	0.103018	-0.114405	KLF12
ENSGALG00000016986	-0.215444	-0.0432867	-0.258731	LCP1
ENSGALG00000010270	-0.36838	-0.0870958	-0.455475	AREL1
ENSGALG00000036492	-0.315323	-0.0758289	-0.391151	DAGLA
ENSGALG00000040059	-0.168024	-0.0185529	-0.186577	C21orf62
ENSGALG00000008163	-0.251385	-0.171038	-0.422422	PSME4
ENSGALG00000004228	-0.363557	-0.111826	-0.475383	USP40
ENSGALG00000005086	-0.239972	0.0166818	-0.22329	PLAU
ENSGALG00000006837	-0.24158	0.0279902	-0.21359	TSPAN4
ENSGALG00000012112	0.134174	0.00788059	0.142055	DBI
ENSGALG00000006382	-0.410026	-0.117787	-0.527813	PTPRJ
ENSGALG00000015353	-0.332656	0.0232455	-0.30941	BBX
ENSGALG00000039450	-0.204115	-0.194663	-0.398778	SOS1
ENSGALG00000010580	-0.29051	0.0252311	-0.265278	STRN
ENSGALG00000052648	-0.296186	0.0189173	-0.277268	PRR14L
ENSGALG00000002172	-0.258643	0.0589553	-0.199688	FAM168B
ENSGALG00000008320	-0.185348	-0.0915035	-0.276852	EDEM1
ENSGALG00000006697	-0.255292	-0.0736536	-0.328946	TOLLIP
ENSGALG00000043669	-0.219969	-0.0708377	-0.290807	WDFY3
ENSGALG00000016506	-0.316362	-0.0417087	-0.358071	ZNF512
ENSGALG00000032305	-0.215004	-0.0846111	-0.299615	DHX8
ENSGALG00000005030	-0.311519	-0.0758778	-0.387397	DOCK10
ENSGALG00000038636	-0.248579	-0.0842679	-0.332847	LAPTM5
ENSGALG00000011990	-0.273127	0.0240112	-0.249116	USP53
ENSGALG00000008974	-0.157858	-0.10804	-0.265899	USP33
ENSGALG00000015812	0.16528	-0.0285937	0.136686	SMIM8
ENSGALG00000035086	0.127003	0.0246793	0.151682
ENSGALG00000011570	0.14633	0.146932	0.293262	ILF2
ENSGALG00000004853	-0.226196	-0.135464	-0.36166	LRP3
ENSGALG00000001730	-0.308242	-0.0465312	-0.354773	DGKD
ENSGALG00000013635	-0.21752	-0.164164	-0.381684	SCAF8
ENSGALG00000039583	-0.267131	-0.019382	-0.286513	MITF
ENSGALG00000012037	-0.185702	-0.0302236	-0.215925	ARID4A
ENSGALG00000029316	-0.310841	0.00812267	-0.302718
ENSGALG00000033635	-0.253752	0.028936	-0.224816	PTGS2
ENSGALG00000009409	-0.300164	0.0202581	-0.279906
ENSGALG00000028866	0.140518	0.127682	0.2682	COASY
ENSGALG00000005708	-0.196502	-0.114861	-0.311363	HNF4beta
ENSGALG00000001536	-0.303212	-0.0898309	-0.393043
ENSGALG00000015348	-0.265595	0.087157	-0.178438	ALCAM
ENSGALG00000000875	-0.250702	-0.100675	-0.351377	PHLPP2
ENSGALG00000002878	-0.239868	-0.00277064	-0.242639	CREBRF
ENSGALG00000010836	-0.174414	-0.0953536	-0.269768	AHR
ENSGALG00000039300	-0.287722	0.0675262	-0.220195	NFAT5
ENSGALG00000006829	-0.214951	-0.123667	-0.338618	SMG1
ENSGALG00000002706	-0.334987	-0.126878	-0.461865	XRN1
ENSGALG00000026468	-0.301442	-0.0245326	-0.325974	CHSY1
ENSGALG00000009645	-0.280342	-0.0525372	-0.332879	ESRRG
ENSGALG00000029709	-0.373898	0.0408266	-0.333071	INPP4A
ENSGALG00000008872	-0.354123	-0.0940925	-0.448216	FAM199X
ENSGALG00000006842	0.159871	0.102141	0.262012	ACOT8
ENSGALG00000049949	0.160654	0.121001	0.281656
ENSGALG00000005527	-0.294891	-0.0202156	-0.315106	APPL1
ENSGALG00000008944	-0.232067	-0.173047	-0.405114	FBXO11
ENSGALG00000037506	-0.41123	0.00101332	-0.410216	SIPA1L2
ENSGALG00000050069	0.226112	0.191772	0.417884
ENSGALG00000047713	0.166122	0.150147	0.316268	QPRT
ENSGALG00000008457	-0.230457	-0.0848286	-0.315286	RIN2
ENSGALG00000008133	0.157484	0.150317	0.307801	AS3MT
ENSGALG00000036283	0.157209	0.0396015	0.19681	RBM8A
ENSGALG00000014286	-0.215031	-0.222014	-0.437046	PDS5A
ENSGALG00000034610	-0.234758	-0.139263	-0.374021	ARFGEF1
ENSGALG00000029585	-0.233291	-0.102238	-0.335529	FUNDC2
ENSGALG00000003412	-0.260189	-0.098017	-0.358206
ENSGALG00000012944	-0.25735	-0.0175052	-0.274856	DENND5B
ENSGALG00000010055	-0.298943	0.0690636	-0.229879	DAAM2
ENSGALG00000006363	-0.163478	-0.0233352	-0.186813	CABIN1
ENSGALG00000008942	-0.220887	0.0543879	-0.166499	FOXN2
ENSGALG00000006097	-0.2417	-0.0812611	-0.322961	PLXNA1
ENSGALG00000007541	-0.277977	-0.0983658	-0.376343	STX16
ENSGALG00000042679	-0.256675	-0.16379	-0.420465	RETREG1
ENSGALG00000039658	-0.230399	-0.120326	-0.350725	GGA1
ENSGALG00000054991	-0.208415	-0.248732	-0.457146
ENSGALG00000051301	0.163652	0.150553	0.314205	KHK
ENSGALG00000009865	-0.261913	0.0644565	-0.197456	RNF150
ENSGALG00000012024	-0.266114	-0.0196539	-0.285768	MRTFA
ENSGALG00000008081	-0.372407	-0.147747	-0.520154	PIK3CG
ENSGALG00000011618	-0.309104	-0.0138931	-0.322997	ADSSL1
ENSGALG00000039222	-0.276087	-0.0638996	-0.339986	DPY19L4
ENSGALG00000034166	-0.301411	-0.0316644	-0.333075	ZCCHC14
ENSGALG00000005807	-0.202798	-0.210076	-0.412875	IPO7
ENSGALG00000039615	-0.222884	-0.00769244	-0.230576	MSN
ENSGALG00000053404	0.207754	0.150472	0.358226
ENSGALG00000016504	-0.224656	-0.0559917	-0.280647	ITSN2
ENSGALG00000012227	-0.327174	-0.147681	-0.474855	TSPAN5
ENSGALG00000014718	-0.413577	-0.129731	-0.543308	MAP3K1
ENSGALG00000000528	0.193777	0.0526754	0.246452	DBNDD1
ENSGALG00000023191	0.160366	0.081611	0.241977	MRPS18C
ENSGALG00000032087	-0.350599	-0.169428	-0.520027	MC5R
ENSGALG00000007150	-0.152672	-0.0759117	-0.228584	OPA1
ENSGALG00000012877	-0.20811	0.00730055	-0.200809	CREB3L2
ENSGALG00000050229	0.258288	0.245791	0.504079
ENSGALG00000050157	0.198079	0.0850309	0.283109
ENSGALG00000050380	-0.389917	-0.190602	-0.580519	TMPPE
ENSGALG00000054974	0.257798	0.0905872	0.348385
ENSGALG00000034948	-0.354698	-0.0377252	-0.392423	UAP1L1
ENSGALG00000054939	-0.239805	0.0071178	-0.232687	RAPH1
ENSGALG00000054536	-0.209523	-0.00307803	-0.212601
ENSGALG00000017021	-0.243512	-0.0774324	-0.320945	ATP7B
ENSGALG00000007843	-0.329925	0.0723548	-0.25757	ATRX
ENSGALG00000042222	0.153425	0.151488	0.304914
ENSGALG00000035287	-0.351936	0.00371653	-0.348219	STAM
ENSGALG00000037998	0.145701	0.0323699	0.178071	GLTP
ENSGALG00000035505	-0.211638	0.123524	-0.0881142	AOAH
ENSGALG00000044799	-0.209618	0.0559399	-0.153678	VSIG4
ENSGALG00000002688	0.148136	0.102455	0.250592	NME4
ENSGALG00000026364	-0.153509	-0.169325	-0.322834	ASAH1
ENSGALG00000004621	-0.328151	-0.00140626	-0.329557	PREX1
ENSGALG00000005845	-0.27214	0.0595903	-0.212549	SLC7A5
ENSGALG00000006152	-0.305903	-0.0271917	-0.333094
ENSGALG00000009170	-0.284088	-0.245711	-0.529799	NCEH1
ENSGALG00000014981	0.153884	-0.00599551	0.147888	COX17
ENSGALG00000006138	-0.32181	-0.104978	-0.426789	HELZ2
ENSGALG00000014857	-0.351141	-0.168022	-0.519163
ENSGALG00000006534	-0.411915	-0.0400809	-0.451996	PEX11A
ENSGALG00000010613	-0.176737	-0.0803983	-0.257135	ZFYVE9
ENSGALG00000029583	-0.201815	0.0342914	-0.167523	PLBD1
ENSGALG00000001279	-0.195684	-0.0472682	-0.242953	ZNF652
ENSGALG00000003235	-0.321839	-0.0933442	-0.415184
ENSGALG00000014862	-0.108113	-0.0519513	-0.160064	HMGCS1
ENSGALG00000006372	-0.223072	0.0576064	-0.165466	RBM33
ENSGALG00000020249	-0.257967	-0.126151	-0.384118	RAPGEF2
ENSGALG00000017558	0.145374	0.122106	0.26748
ENSGALG00000041253	-0.283504	-0.0447992	-0.328303	MYRF
ENSGALG00000003195	-0.293382	-0.00334857	-0.296731	TRADD
ENSGALG00000018819	-0.380354	-0.0883439	-0.468698
ENSGALG00000012865	-0.197586	0.00624763	-0.191338	BRAF
ENSGALG00000028638	0.297164	0.192425	0.489589	CNP1
ENSGALG00000051259	-0.340044	-0.0774832	-0.417527
ENSGALG00000001620	0.196881	0.0629257	0.259807
ENSGALG00000033887	-0.245753	-0.0426024	-0.288355	IL17RA
ENSGALG00000002870	-0.264016	-0.131689	-0.395705	LEMD2
ENSGALG00000016731	0.149739	0.106528	0.256268	MRPL19
ENSGALG00000040238	0.153245	0.0232761	0.176521	IMP3
ENSGALG00000015435	-0.348856	-0.0764064	-0.425262
ENSGALG00000003536	-0.374698	-0.0878784	-0.462576	KLHL11
ENSGALG00000050065	-0.295399	-0.0218252	-0.317224	CYSLTR2
ENSGALG00000052610	0.250629	0.11735	0.367979
ENSGALG00000006567	-0.335843	0.0372021	-0.298641	UBASH3B
ENSGALG00000004949	-0.208623	-0.0211366	-0.22976	KIAA0355
ENSGALG00000043243	-0.238598	0.00766867	-0.230929
ENSGALG00000038722	-0.185253	-0.0406027	-0.225855	SORBS1
ENSGALG00000043164	-0.165474	0.0281671	-0.137307	TNKS
ENSGALG00000001028	-0.228833	0.0035538	-0.225279
ENSGALG00000035378	-0.214741	0.0404926	-0.174248	DNAJC5
ENSGALG00000009287	-0.27026	-0.10553	-0.37579	ATF2
ENSGALG00000003875	-0.300324	-0.144919	-0.445243	ABL1
ENSGALG00000008306	-0.338385	-0.191234	-0.529619	FGL2
ENSGALG00000017165	-0.170447	-0.0443151	-0.214762	CUL5
ENSGALG00000009610	0.17108	0.142437	0.313517	PSTK
ENSGALG00000007254	-0.267433	0.0253907	-0.242043	ARHGAP12
ENSGALG00000053517	0.184629	0.131408	0.316037	CDC26
ENSGALG00000011639	-0.310948	-0.0442131	-0.355161
ENSGALG00000004009	0.143207	0.079587	0.222794	DHRS13
ENSGALG00000009791	-0.279631	0.167395	-0.112236	PROX1
ENSGALG00000012994	-0.286165	0.144275	-0.14189	ERC1
ENSGALG00000027899	0.146761	0.0795179	0.226279
ENSGALG00000030086	0.13823	0.0501289	0.188359
ENSGALG00000031560	-0.307306	0.0623074	-0.244999	USF3
ENSGALG00000034376	-0.283726	-0.000186391	-0.283912
ENSGALG00000012591	-0.17024	-0.0881008	-0.258341
ENSGALG00000007248	-0.284526	0.145883	-0.138644
ENSGALG00000047468	0.215707	0.257355	0.473061
ENSGALG00000015157	-0.205061	-0.138583	-0.343644	TRAPPC8
ENSGALG00000010891	-0.271599	-0.307008	-0.578607	ABCB11
ENSGALG00000034340	-0.206689	-0.2236	-0.430289	ATP2C1
ENSGALG00000008023	-0.346699	-0.184414	-0.531113	TMEM94
ENSGALG00000030031	-0.339401	-0.178107	-0.517508	TTPA
ENSGALG00000002414	-0.247384	-0.127572	-0.374957	TSPAN14
ENSGALG00000023806	-0.206801	-0.107434	-0.314235	PITPNA
ENSGALG00000011893	-0.206579	-0.0748719	-0.281451	SLC38A6
ENSGALG00000008122	-0.156156	-0.0901571	-0.246314	SLC39A13
ENSGALG00000042080	-0.207438	-0.0468779	-0.254316	PGPEP1
ENSGALG00000009978	0.177871	0.0330369	0.210908	DTD2
ENSGALG00000040987	0.143381	-0.00457391	0.138807	NDUFA8
ENSGALG00000047176	0.168453	0.0903621	0.258815
ENSGALG00000008514	-0.271329	-0.0366298	-0.307959	DLL4
ENSGALG00000040035	-0.375195	-0.0705804	-0.445775	ADRB2
ENSGALG00000015077	-0.303491	0.0259763	-0.277514	ARHGAP31
ENSGALG00000001564	-0.366699	-0.0787515	-0.44545	ATP2A3
ENSGALG00000008357	-0.26056	-0.0275484	-0.288108	TPCN1
ENSGALG00000014674	-0.219764	-0.1063	-0.326064	CLSTN3
ENSGALG00000034834	-0.241453	-0.0368865	-0.27834	WWC3
ENSGALG00000037618	-0.305128	0.102821	-0.202307	ASAP1
ENSGALG00000004710	-0.252762	-0.0823287	-0.335091	TMOD3
ENSGALG00000022866	-0.315759	-0.0776492	-0.393408	ZNF654
ENSGALG00000005412	-0.223468	-0.0431787	-0.266647	SNAP47
ENSGALG00000012687	0.147373	0.090206	0.237579	TPMT
ENSGALG00000000311	-0.305607	-0.00616134	-0.311768	DOCK5
ENSGALG00000002831	-0.224743	-0.0831807	-0.307924	SH3PXD2B
ENSGALG00000007902	-0.291538	-0.0761374	-0.367676	ATP7A
ENSGALG00000009305	-0.206748	-0.228478	-0.435226	LBR
ENSGALG00000031973	-0.291176	-0.0097891	-0.300965	ANKRD52
ENSGALG00000003955	-0.25892	-0.0191723	-0.278092	CEP350
ENSGALG00000012748	-0.226795	-0.245061	-0.471855	ELOVL2
ENSGALG00000032632	-0.223342	-0.0960813	-0.319423	SLC49A4
ENSGALG00000053680	0.215045	0.146205	0.361249	HIST1H46L2
ENSGALG00000050216	-0.341475	0.0118762	-0.329599
ENSGALG00000015400	-0.204796	0.0392239	-0.165572	CGGBP1
ENSGALG00000001977	-0.249185	0.0559156	-0.19327	LDB3
ENSGALG00000008274	-0.329836	-0.119561	-0.449397	CRBN
ENSGALG00000015030	-0.148177	-0.147182	-0.295358	NPC1
ENSGALG00000049231	0.175807	0.0878926	0.2637	DNAJC22
ENSGALG00000010230	-0.311011	-0.0296894	-0.3407	TESK2
ENSGALG00000032642	-0.243976	-0.0172467	-0.261223	SMARCC1
ENSGALG00000023670	-0.370874	-0.0225753	-0.39345	NAALADL2
ENSGALG00000051836	-0.357967	0.01943	-0.338537	gga-mir-12229
ENSGALG00000016980	-0.265346	-0.142467	-0.407813	COG3
ENSGALG00000008257	-0.211427	0.0826782	-0.128748	MERTK
ENSGALG00000055035	0.191315	0.210927	0.402242
ENSGALG00000017065	-0.359179	-0.0407445	-0.399923	STARD13
ENSGALG00000037739	-0.163226	-0.152394	-0.315621	STK25
ENSGALG00000003566	-0.182096	0.0381172	-0.143979	SMURF2
ENSGALG00000016284	-0.205454	-0.0336635	-0.239118	TAB3
ENSGALG00000002145	-0.272175	-0.0752426	-0.347418	CAMSAP2
ENSGALG00000001143	-0.283007	0.0249525	-0.258055	ETS1
ENSGALG00000004390	-0.281521	-0.186634	-0.468155	AP3B1
ENSGALG00000009890	0.14602	0.0900609	0.236081	MRPS10
ENSGALG00000011814	-0.196434	0.0149283	-0.181506	ATF7IP
ENSGALG00000008477	-0.153653	-0.0837318	-0.237385	EXOC4
ENSGALG00000012986	-0.301381	-0.109572	-0.410953	KDM5A
ENSGALG00000026192	-0.284918	0.0224194	-0.262499	ST8SIA4
ENSGALG00000053885	0.166975	0.0947341	0.261709
ENSGALG00000010313	-0.186996	0.0254015	-0.161595	MAST2
ENSGALG00000015538	-0.149593	-0.0512168	-0.20081	KIAA0232
ENSGALG00000036004	0.138464	-0.0102128	0.128251	MRPL34
ENSGALG00000004534	-0.160582	-0.156192	-0.316774	DCTN4
ENSGALG00000010315	-0.188184	-0.089867	-0.278051	GTPBP2
ENSGALG00000033143	0.132494	0.0703799	0.202874
ENSGALG00000011285	-0.23383	-0.0610008	-0.294831
ENSGALG00000013683	-0.254158	-0.152447	-0.406604	ARID1B
ENSGALG00000008291	0.139658	0.105553	0.245211	AP3S2
ENSGALG00000002106	-0.172523	-0.115703	-0.288227	CLCC1
ENSGALG00000016267	-0.140816	-0.0632398	-0.204056	PHF3
ENSGALG00000014860	-0.238438	-0.181301	-0.419739	YES1
ENSGALG00000008420	-0.252234	-0.104848	-0.357082	CAND2
ENSGALG00000009217	-0.263697	-0.0727983	-0.336495	TBC1D24
ENSGALG00000037546	-0.230155	-0.138763	-0.368918	SRPK1
ENSGALG00000052725	-0.292644	0.0799623	-0.212682
ENSGALG00000049951	0.162645	0.0840199	0.246665	SPOCK2
ENSGALG00000043935	-0.308969	-0.030885	-0.339854	AFF1
ENSGALG00000010273	-0.198014	-0.184788	-0.382801	PPP2CB
ENSGALG00000041909	0.130598	-0.00851432	0.122084
ENSGALG00000004294	-0.315485	-0.154357	-0.469842	CGNL1
ENSGALG00000009608	-0.227439	-0.143981	-0.37142
ENSGALG00000047574	0.232228	0.0306323	0.26286
ENSGALG00000042125	-0.16648	-0.115591	-0.282071	AP2B1
ENSGALG00000030590	0.147999	-0.015143	0.132856	COA6
ENSGALG00000050870	0.214687	0.212574	0.427261	NPM2
ENSGALG00000042177	-0.291081	0.0968222	-0.194259	GPR182
ENSGALG00000053516	0.180922	0.131458	0.31238
ENSGALG00000013100	-0.277413	0.0726017	-0.204812	GRB10
ENSGALG00000032499	0.202683	0.230406	0.433089	ANAPC15
ENSGALG00000001419	-0.162047	0.0257287	-0.136318	DAB2IP
ENSGALG00000000783	-0.256867	0.0027925	-0.254074	PTAFR
ENSGALG00000004323	-0.216864	0.123103	-0.0937608	RASAL2
ENSGALG00000016896	-0.307528	-0.0298162	-0.337344	ABCC4
ENSGALG00000015083	-0.233184	-0.0404199	-0.273604	DENND4C
ENSGALG00000017462	-0.365789	-0.120815	-0.486603	FNIP1
ENSGALG00000030419	-0.391454	0.0392965	-0.352158	GLS2
ENSGALG00000011005	-0.185615	-0.203163	-0.388778	KCNK1
ENSGALG00000034317	-0.323692	-0.0616641	-0.385356	SYNJ1
ENSGALG00000007331	-0.213897	-0.0640207	-0.277918	SVIL
ENSGALG00000001003	-0.204413	-0.063463	-0.267876
ENSGALG00000049270	0.230688	0.156537	0.387226
ENSGALG00000038320	-0.304437	-0.0343288	-0.338765	COLGALT2
ENSGALG00000011573	-0.204561	0.00898878	-0.195572	MOB1B
ENSGALG00000031450	-0.28039	0.0318293	-0.24856	MYO7A
ENSGALG00000004542	-0.166576	-0.0335516	-0.200128	ZMYND8
ENSGALG00000000955	-0.210065	-0.106482	-0.316547	TMEM222
ENSGALG00000042088	-0.181739	-0.0840655	-0.265805	ATG2B
ENSGALG00000038461	-0.215479	-0.017307	-0.232786	FECH
ENSGALG00000007522	-0.246967	0.0542234	-0.192744
ENSGALG00000042614	-0.17514	-0.163054	-0.338194	NBAS
ENSGALG00000011443	-0.185865	-0.0927983	-0.278663	EXOC3L4
ENSGALG00000002117	-0.194857	-0.112332	-0.307189	PARG
ENSGALG00000054430	-0.226862	-0.10178	-0.328642	GLYCTK
ENSGALG00000032349	-0.218959	-0.00755204	-0.226511	CDH5
ENSGALG00000028155	-0.331833	-0.141	-0.472833	DUSP16
ENSGALG00000053657	-0.22246	-0.105056	-0.327516	LATS2
ENSGALG00000031243	0.144856	0.168085	0.312941	ABCB8
ENSGALG00000028254	-0.190832	-0.059708	-0.25054	WASHC4
ENSGALG00000054297	-0.225019	-0.184389	-0.409408
ENSGALG00000004169	-0.271278	-0.113807	-0.385086
ENSGALG00000009782	-0.270991	-0.150913	-0.421904	NAA15
ENSGALG00000010446	-0.181647	-0.0230755	-0.204722	EFCAB14
ENSGALG00000001976	-0.202011	-0.0988898	-0.3009	TRIM33
ENSGALG00000013205	-0.32413	-0.012306	-0.336436	ETNK1
ENSGALG00000006068	-0.200323	-0.0919303	-0.292253	TNRC6A
ENSGALG00000015742	0.14293	0.0963951	0.239325	MRPL39
ENSGALG00000036191	-0.219307	-0.0176509	-0.236958
ENSGALG00000034999	-0.242341	0.00196378	-0.240377	ZHX1
ENSGALG00000051361	0.177515	0.0433213	0.220836
ENSGALG00000010000	-0.274481	-0.0344199	-0.308901	PRKCE
ENSGALG00000006371	-0.226974	-0.181574	-0.408547	C5orf24
ENSGALG00000038780	-0.218648	-0.0327029	-0.251351	PRDM2
ENSGALG00000009304	-0.308486	0.0288264	-0.279659	RAB11FIP2
ENSGALG00000038964	-0.131986	-0.101335	-0.23332
ENSGALG00000036101	-0.173086	-0.0510462	-0.224132	ARHGAP35
ENSGALG00000008466	-0.341243	-0.0225752	-0.363818
ENSGALG00000042259	-0.255963	-0.114563	-0.370526	DOCK1
ENSGALG00000009942	-0.181098	0.0921054	-0.0889926	MDM2
ENSGALG00000017196	-0.288171	-0.0180257	-0.306197	ARHGAP42
ENSGALG00000009328	-0.153747	-0.172374	-0.326121	EIF3A
ENSGALG00000012898	-0.160504	-0.0931331	-0.253637	RELCH
ENSGALG00000017239	-0.163035	-0.116005	-0.27904	CTSC
ENSGALG00000038222	-0.283598	0.0405814	-0.243016
ENSGALG00000028301	-0.310762	-0.0824165	-0.393178
ENSGALG00000002192	-0.21925	0.0121635	-0.207086	PTPRC
ENSGALG00000052280	-0.307815	-0.165794	-0.473609	HEATR5A
ENSGALG00000052797	0.147955	0.0338406	0.181795
ENSGALG00000003899	0.188453	0.0740038	0.262456	RAB17
ENSGALG00000036867	-0.298439	0.0618318	-0.236607	CBX6
ENSGALG00000028253	-0.224067	0.0844224	-0.139644	ATXN1L
ENSGALG00000002085	-0.203721	-0.0987097	-0.302431	FZR1
ENSGALG00000051922	-0.271201	-0.0487697	-0.31997
ENSGALG00000022909	-0.300075	-0.209001	-0.509075	PTPN3
ENSGALG00000005472	-0.374422	-0.02862	-0.403042	NAT
ENSGALG00000006461	-0.178206	-0.145913	-0.324119	UBE3C
ENSGALG00000051101	-0.402914	-0.122877	-0.525791
ENSGALG00000001522	-0.200168	-0.0772652	-0.277433	PHF20
ENSGALG00000013853	-0.158789	-0.140582	-0.299371	AFG3L2
ENSGALG00000035111	0.151754	0.00262251	0.154376	PDRG1
ENSGALG00000008496	-0.149115	-0.0844049	-0.23352	VPS18
ENSGALG00000032776	-0.315152	-0.110521	-0.425673	WDR7
ENSGALG00000052348	0.149817	-0.0411377	0.10868
ENSGALG00000034671	0.150668	0.0506123	0.20128	WDR74
ENSGALG00000050015	0.191957	0.101426	0.293383
ENSGALG00000007569	-0.229769	-0.125218	-0.354988	KBTBD8
ENSGALG00000034354	0.126905	0.0247401	0.151645
ENSGALG00000030095	0.153306	0.057846	0.211152	AP5S1
ENSGALG00000040480	0.165321	0.0897728	0.255094	NSMCE3
ENSGALG00000009479	-0.421999	-0.0464838	-0.468482
ENSGALG00000006378	-0.165274	-0.00371416	-0.168989	LIPA
ENSGALG00000006165	-0.364967	-0.0428636	-0.407831
ENSGALG00000040156	-0.277999	-0.0970349	-0.375034	CCDC88C
ENSGALG00000014971	-0.323683	-0.173569	-0.497251	SLC2A9
ENSGALG00000030890	0.18116	0.12086	0.302019	RRS1
ENSGALG00000033500	-0.158678	-0.174207	-0.332885	PDCD6IP
ENSGALG00000010668	-0.250265	-0.1304	-0.380665	WWC2
ENSGALG00000008058	-0.177681	0.0763976	-0.101283	PAK3
ENSGALG00000011403	0.124178	0.127344	0.251522	SRP72
ENSGALG00000014662	0.161801	0.160404	0.322205	RBP5
ENSGALG00000008370	-0.262652	0.00658073	-0.256072	TRAK2
ENSGALG00000015635	-0.288397	-0.119523	-0.40792	HTT
ENSGALG00000036749	0.145013	0.0708207	0.215834	MRPS28
ENSGALG00000010629	-0.146509	-0.161593	-0.308101	TUT4
ENSGALG00000011434	-0.306471	-0.0530968	-0.359568	SLC11A1
ENSGALG00000014094	-0.338137	-0.0375796	-0.375716	STK38L
ENSGALG00000001333	0.17788	0.20419	0.38207	MRRFP1
ENSGALG00000001856	-0.330482	-0.112249	-0.442731	MOB3B
ENSGALG00000030118	0.153345	0.142721	0.296067	PCGF1
ENSGALG00000029624	0.125541	-0.00666921	0.118871	DHRS4
ENSGALG00000004246	-0.295144	0.0109809	-0.284163	SLC6A4
ENSGALG00000040465	-0.240447	0.054316	-0.18613	ZEB2
ENSGALG00000015052	-0.20235	-0.115591	-0.317941
ENSGALG00000053889	-0.222658	-0.126047	-0.348704
ENSGALG00000052514	0.169246	0.106355	0.275601
ENSGALG00000008946	-0.249649	-0.0363318	-0.285981	NHLRC2
ENSGALG00000009443	-0.302657	-0.207328	-0.509985	TMEM168
ENSGALG00000044654	0.187501	0.0926361	0.280138	C22orf39
ENSGALG00000039155	-0.243995	0.043809	-0.200186	ZHX3
ENSGALG00000035490	-0.154398	-0.0805918	-0.234989	MAPK1IP1L
ENSGALG00000001995	-0.294145	0.0749221	-0.219223	LIMS2
ENSGALG00000034044	-0.289202	-0.0407932	-0.329995	TBC1D12
ENSGALG00000039865	0.142751	0.0367555	0.179507	HAX1
ENSGALG00000015795	-0.395293	-0.0488751	-0.444168	ADAMTS5
ENSGALG00000048899	0.129676	0.0544661	0.184142
ENSGALG00000016768	-0.333264	-0.0646018	-0.397866	LONRF2
ENSGALG00000046369	0.199141	0.0813346	0.280476
ENSGALG00000047988	-0.233139	-0.1469	-0.380039
ENSGALG00000032502	-0.195021	-0.0521364	-0.247157	HPS5
ENSGALG00000006575	-0.287621	0.102586	-0.185035	VIPR2
ENSGALG00000012874	-0.269277	-0.070253	-0.33953	DENND11
ENSGALG00000052769	0.17221	0.0595571	0.231767
ENSGALG00000029721	0.217924	0.124136	0.34206	C1orf232
ENSGALG00000043025	-0.272181	-0.0943807	-0.366561
ENSGALG00000012705	-0.195215	-0.0916147	-0.28683	GMPR2
ENSGALG00000033186	-0.415064	-0.070279	-0.485343	LRRC58
ENSGALG00000044064	-0.168502	-0.143682	-0.312183
ENSGALG00000045642	-0.369838	-0.215014	-0.584852	TNFRSF11A
ENSGALG00000041091	0.134687	0.0862775	0.220964	ATP6
ENSGALG00000001791	0.149506	0.0156602	0.165167
ENSGALG00000013102	-0.236351	-0.115073	-0.351424	COBL
ENSGALG00000045676	0.140514	0.144334	0.284848	NELFE
ENSGALG00000015163	-0.185873	-0.0528455	-0.238718	RNF138
ENSGALG00000015311	-0.225362	-0.0479505	-0.273312	RNF38
ENSGALG00000040546	-0.389393	-0.0945281	-0.483921
ENSGALG00000008795	-0.310976	-0.0814205	-0.392396	GPAM
ENSGALG00000047833	0.199084	0.0833768	0.282461	MED11
ENSGALG00000042750	0.144059	0.088195	0.232254	ND1
ENSGALG00000014819	-0.268863	0.0372929	-0.23157	JMY
ENSGALG00000013907	-0.219658	0.0318168	-0.187842	KDR
ENSGALG00000043724	-0.350923	-0.0282003	-0.379123	NFX1
ENSGALG00000004947	-0.252205	-0.103184	-0.355389	POLR3A
ENSGALG00000052816	0.145979	0.0678334	0.213812
ENSGALG00000037322	0.216968	0.239398	0.456366	HIST1H46
ENSGALG00000007490	0.136024	0.148462	0.284486	DDX54
ENSGALG00000016463	-0.177511	0.0127991	-0.164712	FAM49A
ENSGALG00000026727	-0.306791	-0.0989968	-0.405788	SLC30A10
ENSGALG00000013197	-0.312182	-0.0646392	-0.376821	GALNT12
ENSGALG00000002656	-0.181299	-0.142344	-0.323642	CRK
ENSGALG00000012837	-0.303368	-0.138946	-0.442313	EXOC2
ENSGALG00000016925	-0.230118	0.0358514	-0.194267	TBC1D4
ENSGALG00000015889	-0.252101	-0.0788791	-0.330981	PHIP
ENSGALG00000033522	0.14988	0.123288	0.273168
ENSGALG00000007481	-0.180167	-0.287115	-0.467282	HACD3
ENSGALG00000030802	-0.166539	-0.0607614	-0.227301	SHROOM2
ENSGALG00000032092	-0.193654	-0.139364	-0.333018	PPP4R1
ENSGALG00000006390	-0.203401	-0.0485723	-0.251974	CRKL
ENSGALG00000003733	-0.272661	0.184992	-0.0876694	LIFR
ENSGALG00000043541	-0.331648	-0.0108216	-0.342469	SREK1
ENSGALG00000042621	-0.317229	-0.0840929	-0.401322	HNF4G
ENSGALG00000005589	-0.264298	-0.0538446	-0.318142	SYNGR3
ENSGALG00000047410	0.180315	0.123714	0.304029
ENSGALG00000012888	-0.184446	-0.164451	-0.348897	PHLPP1
ENSGALG00000021601	-0.301376	-0.060563	-0.361939	EPS15L1
ENSGALG00000023083	-0.215612	-0.0549723	-0.270585
ENSGALG00000003681	-0.204249	-0.147554	-0.351803	TOP1
ENSGALG00000007298	-0.150126	-0.0898851	-0.240011	BACE1
ENSGALG00000006787	-0.275787	-0.0550676	-0.330855	CCDC71
ENSGALG00000006880	-0.219468	-0.182717	-0.402185	SLC38A10
ENSGALG00000015259	-0.209576	-0.194064	-0.40364	RB1CC1
ENSGALG00000054931	0.178332	0.183118	0.36145
ENSGALG00000005107	-0.256779	-0.175319	-0.432099
ENSGALG00000011813	-0.318347	0.0323028	-0.286045
ENSGALG00000010763	-0.23687	-0.121861	-0.35873	TRIP11
ENSGALG00000044641	0.179342	0.0257856	0.205127	DAPL1
ENSGALG00000030263	-0.182968	-0.0458028	-0.228771	RABL6
ENSGALG00000009480	-0.368196	-0.00732014	-0.375516	DOCK4
ENSGALG00000031105	-0.249291	0.0670493	-0.182241	SLC4A4
ENSGALG00000032145	0.140589	0.0219791	0.162568	B4GALT7
ENSGALG00000051957	-0.154817	-0.0412873	-0.196104	PTPN12
ENSGALG00000055086	0.230491	0.079744	0.310235
ENSGALG00000017040	-0.109929	-0.131325	-0.241255
ENSGALG00000047480	-0.287867	-0.28604	-0.573907
ENSGALG00000015334	-0.300678	-0.142789	-0.443467	ZBTB11
ENSGALG00000020251	-0.284225	-0.15957	-0.443795	FNIP2
ENSGALG00000010049	-0.334344	0.0126947	-0.321649	PTPRB
ENSGALG00000004397	-0.335168	0.0382778	-0.29689	MLXIP
ENSGALG00000012620	0.157188	0.16465	0.321838	PTCH1
ENSGALG00000030542	-0.294613	-0.107399	-0.402012	SEMA6D
ENSGALG00000015439	-0.174558	-0.0374622	-0.21202	SLC44A1
ENSGALG00000013138	-0.158138	-0.0171626	-0.175301	TMEM245
ENSGALG00000029635	0.168696	0.175063	0.343759
ENSGALG00000054198	-0.310289	0.00574027	-0.304549
ENSGALG00000026638	0.21451	0.17577	0.39028	RELL2
ENSGALG00000008408	-0.25106	0.178233	-0.0728274	GAB3
ENSGALG00000005138	-0.235118	-0.0266843	-0.261803	KCTD10
ENSGALG00000032181	-0.215428	-0.10308	-0.318509	LRP4
ENSGALG00000007334	-0.252356	-0.0751483	-0.327504	ABAT
ENSGALG00000011958	-0.223337	-0.0301973	-0.253535	TEF
ENSGALG00000050651	0.168148	0.188355	0.356503
ENSGALG00000049652	0.175627	0.0833823	0.259009
ENSGALG00000041684	-0.307939	-0.0806879	-0.388627	FBXO30
ENSGALG00000041568	-0.235549	-0.153102	-0.388652	AVL9
ENSGALG00000003131	-0.227048	0.00977802	-0.21727	DGKE
ENSGALG00000007575	-0.219632	-0.170579	-0.390211
ENSGALG00000007149	-0.204555	0.0329148	-0.17164	CYTH3
ENSGALG00000010789	0.15544	0.0952163	0.250656	PARS2
ENSGALG00000001038	-0.227899	-0.018745	-0.246644	MAN1C1
ENSGALG00000048613	-0.156699	-0.0740944	-0.230793	KDM4B
ENSGALG00000041277	0.142447	0.0977749	0.240222	UBB
ENSGALG00000007140	-0.26907	0.0917341	-0.177336	NRP1
ENSGALG00000014998	-0.216871	-0.0934016	-0.310272	CABLES1
ENSGALG00000029867	-0.186251	-0.167518	-0.353769	MROH1
ENSGALG00000047622	0.180745	0.213078	0.393823
ENSGALG00000017309	-0.223442	0.0776181	-0.145824	RNF169
ENSGALG00000014789	0.149112	0.0276522	0.176764	MRPS36
ENSGALG00000002021	-0.264001	-0.118727	-0.382729	ZC3H12A
ENSGALG00000026152	0.130891	0.134872	0.265763
ENSGALG00000002971	-0.162128	-0.008497	-0.170625
ENSGALG00000015386	-0.349209	-0.116956	-0.466166	RNF170
ENSGALG00000004782	0.170437	0.045767	0.216204	TSEN15
ENSGALG00000011531	-0.3275	-0.18619	-0.513691	APAF1
ENSGALG00000010869	-0.240226	-0.0514007	-0.291627	MYSM1
ENSGALG00000043828	-0.202941	-0.0165334	-0.219475	HEXA
ENSGALG00000011342	-0.26961	0.0493713	-0.220239	FGD6
ENSGALG00000049557	0.155954	0.0624234	0.218377
ENSGALG00000031495	-0.187606	-0.0544545	-0.24206	TRIO
ENSGALG00000031518	0.210985	0.230242	0.441228
ENSGALG00000037375	-0.127883	-0.0365703	-0.164454	MAN1B1
ENSGALG00000016148	-0.197275	-0.0700303	-0.267305	C2CD2
ENSGALG00000010001	-0.196904	-0.164333	-0.361237	EGLN3
ENSGALG00000036441	-0.202201	-0.0442092	-0.24641	WIPF1
ENSGALG00000001239	-0.304513	-0.151513	-0.456027	SLC26A2
ENSGALG00000035182	-0.233684	0.0710371	-0.162647	CMKLR1
ENSGALG00000041500	0.15805	0.148954	0.307004
ENSGALG00000033178	-0.206566	-0.0139756	-0.220542	KLF6
ENSGALG00000053262	0.206704	0.166358	0.373062	HIST2H4B
ENSGALG00000053092	-0.253325	-0.0116058	-0.264931
ENSGALG00000042522	-0.201085	-0.0733994	-0.274485	ZDHHC7
ENSGALG00000008358	-0.222036	-0.128485	-0.350521	AMBRA1
ENSGALG00000052538	0.148259	-0.0246393	0.12362
ENSGALG00000014935	-0.199944	-0.108394	-0.308338	GREB1L
ENSGALG00000034216	-0.180376	-0.0332687	-0.213645	TK2
ENSGALG00000043598	0.15011	0.174179	0.324289
ENSGALG00000003999	-0.270589	-0.125688	-0.396277	NAV2
ENSGALG00000038994	0.151582	0.108177	0.259759	KPTN
ENSGALG00000042794	0.143518	0.166703	0.310221	ZFAND1
ENSGALG00000009048	-0.271247	0.106031	-0.165216	ABLIM1
ENSGALG00000033597	-0.291167	0.123664	-0.167503
ENSGALG00000001840	-0.149342	0.0440195	-0.105322	TEK
ENSGALG00000041911	-0.216707	-0.0128565	-0.229563	AAK1
ENSGALG00000007001	-0.214812	0.10697	-0.107842	TLR4
ENSGALG00000008786	-0.323935	-0.0608339	-0.384769	NBEAL1
ENSGALG00000009110	0.154083	0.0757864	0.22987	LSM8
ENSGALG00000002517	0.160848	0.0832442	0.244092	TMEM35B
ENSGALG00000007731	0.152819	0.0832628	0.236082	DPCD
ENSGALG00000047339	0.211458	0.106268	0.317726
ENSGALG00000011444	-0.325642	-0.122411	-0.448052
ENSGALG00000030406	-0.184191	-0.145188	-0.329379	CDS2
ENSGALG00000027069	0.194384	0.127048	0.321432	TSC22D4
ENSGALG00000003129	-0.26351	-0.199386	-0.462896	RAB11FIP1
ENSGALG00000012689	-0.231881	-0.133978	-0.365859	KIF13A
ENSGALG00000005065	-0.278259	0.109694	-0.168566	PLA2G4A
ENSGALG00000004645	-0.165848	0.0259622	-0.139886	TBC1D13
ENSGALG00000017125	-0.32075	-0.074983	-0.395733	MICU2
ENSGALG00000005891	-0.28309	-0.221475	-0.504564	DGCR2
ENSGALG00000008204	-0.265253	0.00542198	-0.259831	FEM1C
ENSGALG00000017026	-0.200153	-0.126602	-0.326755	VPS36
ENSGALG00000003803	-0.233951	0.0515394	-0.182411	DAB2
ENSGALG00000016675	-0.30545	-0.036342	-0.341792	PAQR8
ENSGALG00000016830	-0.240095	-0.123589	-0.363683	CUL4A
ENSGALG00000010616	-0.204629	0.0133621	-0.191267	PTPN21
ENSGALG00000010536	-0.306023	-0.0933381	-0.399362	FAF1
ENSGALG00000038733	-0.251665	-0.102541	-0.354206	TRAK1
ENSGALG00000040879	-0.34214	-0.150921	-0.493061	NUDCD1
ENSGALG00000021378	-0.209308	0.00432476	-0.204983	UBAP1
ENSGALG00000016732	-0.21017	-0.115499	-0.325669
ENSGALG00000003818	-0.365167	-0.145289	-0.510456	CYFIP2
ENSGALG00000015667	-0.262982	-0.0453241	-0.308306
ENSGALG00000003628	-0.172297	-0.0109166	-0.183213	TLN2
ENSGALG00000041766	-0.234557	-0.0987324	-0.333289	JOSD1
ENSGALG00000001637	-0.294141	-0.127231	-0.421372	PSMD5
ENSGALG00000014832	-0.166202	-0.0441156	-0.210317	PRKAA1
ENSGALG00000012601	-0.252352	-0.0674497	-0.319802	GOLM1
ENSGALG00000044816	0.183237	0.212203	0.395439
ENSGALG00000002023	-0.37549	-0.127764	-0.503254	PIGO
ENSGALG00000027152	-0.167343	0.00927337	-0.15807	HELZ
ENSGALG00000000693	0.149009	0.153148	0.302157	NOB1
ENSGALG00000014678	-0.378593	0.0650156	-0.313577	ELL2
ENSGALG00000039099	-0.311154	-0.111738	-0.422892	MAPK9
ENSGALG00000015842	-0.286451	0.00564038	-0.280811	TIAM1
ENSGALG00000039164	-0.179447	-0.155016	-0.334464
ENSGALG00000005609	-0.160422	0.0607431	-0.0996793	OGFR
ENSGALG00000034829	-0.154582	-0.0810977	-0.23568	PDXDC1
ENSGALG00000030569	-0.213533	-0.129282	-0.342815	TRIM41
ENSGALG00000035447	-0.200991	-0.107308	-0.308299
ENSGALG00000045584	-0.255106	-0.00711794	-0.262224
ENSGALG00000011379	-0.218553	-0.0918583	-0.310411	SLC44A5
ENSGALG00000007712	-0.232314	-0.181449	-0.413764	MYO1B
ENSGALG00000008238	-0.239453	-0.117418	-0.35687	MED13L
ENSGALG00000003500	-0.311925	-0.0687645	-0.38069
ENSGALG00000004679	-0.249343	-0.0726098	-0.321953	AKAP10
ENSGALG00000005509	-0.265731	-0.231292	-0.497024	DPYD
ENSGALG00000012336	-0.178851	-0.0341005	-0.212952	STXBP5
ENSGALG00000035774	-0.270943	-0.250736	-0.521679	PPFIA1
ENSGALG00000042020	0.167896	0.0893934	0.25729	CG-16
ENSGALG00000034397	-0.288389	-0.0926317	-0.381021
ENSGALG00000032992	-0.239348	-0.032501	-0.271849	NR3C1
ENSGALG00000003745	-0.193229	-0.103009	-0.296239	NECAP2
ENSGALG00000015019	-0.344518	0.00444161	-0.340077
ENSGALG00000006963	0.162127	0.182449	0.344576	ENDOV
ENSGALG00000030719	-0.213416	-0.0126857	-0.226102	CLMN
ENSGALG00000040758	-0.170428	-0.0576934	-0.228122	INSR
ENSGALG00000002182	-0.215165	-0.112678	-0.327843	NR5A2
ENSGALG00000002003	-0.262964	-0.204986	-0.467951	BMPR1A
ENSGALG00000009915	-0.259055	-0.0989137	-0.357968	EML4
ENSGALG00000000189	-0.153356	-0.0157472	-0.169104	YTHDC2
ENSGALG00000010734	-0.16044	-0.181831	-0.342271	PPP4R3A
ENSGALG00000003601	-0.235903	-0.0328738	-0.268777	ATP2B4
ENSGALG00000016313	-0.198318	-0.162552	-0.36087	GCLC
ENSGALG00000045747	0.202982	0.0732658	0.276248	REEP6
ENSGALG00000047139	-0.245265	-0.0273659	-0.27263
ENSGALG00000032079	0.129698	0.0781136	0.207812	CYTB
ENSGALG00000033889	-0.18409	-0.114939	-0.299029	NAA50
ENSGALG00000002723	-0.25638	0.017163	-0.239217	ANKS1A
ENSGALG00000040834	-0.201866	-0.265976	-0.467842	LGR4
ENSGALG00000009070	0.12292	-0.0297684	0.0931517	HSPE1
ENSGALG00000012720	-0.274375	-0.138941	-0.413315	NUP153
ENSGALG00000044014	-0.208337	-0.13171	-0.340046
ENSGALG00000051534	-0.35339	-0.0238502	-0.37724
ENSGALG00000035472	-0.160385	-0.00145088	-0.161836	ZNF292
ENSGALG00000040783	-0.165382	0.0613932	-0.103989	MAP4
ENSGALG00000012882	-0.17443	-0.175587	-0.350016	KDSR
ENSGALG00000042182	-0.158365	-0.0316714	-0.190036	OXR1
ENSGALG00000043053	-0.217149	-0.1574	-0.374549	DAO
ENSGALG00000010371	-0.297487	-0.0393689	-0.336856	FAM13A
ENSGALG00000040832	0.107453	0.10472	0.212174	CFD
ENSGALG00000002227	-0.324954	-0.137069	-0.462023	DMXL1
ENSGALG00000008931	0.142977	0.0750306	0.218008	COMMD1
ENSGALG00000009320	-0.423593	-0.306782	-0.730376	PSEN1
ENSGALG00000011481	-0.310526	-0.00692263	-0.317449	GPD1L
ENSGALG00000038978	-0.283144	-0.00392874	-0.287073
ENSGALG00000003445	0.134819	0.0186103	0.153429	MGST3
ENSGALG00000010793	-0.285289	0.0474748	-0.237814	SLC24A4
ENSGALG00000038772	-0.228633	-0.188671	-0.417304	RNF19A
ENSGALG00000045403	0.147104	0.12699	0.274094	R3HCC1L
ENSGALG00000042105	-0.214308	0.0338657	-0.180442	PLCB2
ENSGALG00000038395	-0.253204	-0.0440616	-0.297266	PDE7A
ENSGALG00000002246	-0.222456	0.0434835	-0.178973	DENND1B
ENSGALG00000049838	-0.212654	0.022915	-0.189739
ENSGALG00000054273	-0.179336	-0.0361152	-0.215451	RASSF8
ENSGALG00000001387	-0.306771	0.0578701	-0.248901	SPNS2
ENSGALG00000030162	-0.296145	-0.101071	-0.397216	IQGAP1
ENSGALG00000047565	-0.229072	0.0525332	-0.176539
ENSGALG00000006526	-0.325819	-0.0608741	-0.386693	PLXNB3
ENSGALG00000048315	0.180883	0.116558	0.297441
ENSGALG00000013821	0.154269	0.0628901	0.217159	GEMIN6
ENSGALG00000004042	-0.182713	0.0229772	-0.159736	NUFIP2
ENSGALG00000016889	-0.287587	-0.0219656	-0.309553	RAP2A
ENSGALG00000005684	-0.308567	-0.0932108	-0.401778	FBXL15
ENSGALG00000022991	0.136293	-0.0507205	0.0855726	SMIM20
ENSGALG00000054306	0.156642	0.121618	0.278261	SRXN1
ENSGALG00000000525	-0.245661	0.0290592	-0.216601	MAP3K3
ENSGALG00000041969	-0.209209	-0.164203	-0.373412	MTSS1
ENSGALG00000003743	-0.315466	-0.0963808	-0.411847	VPS37B
ENSGALG00000026470	-0.22214	-0.124386	-0.346526
ENSGALG00000011898	-0.295879	-0.00358712	-0.299466	PHETA2
ENSGALG00000033567	0.173241	0.12304	0.296281
ENSGALG00000012059	-0.296489	-0.166108	-0.462597	OSBPL11
ENSGALG00000013297	-0.217202	-0.046336	-0.263538	BBOX1
ENSGALG00000035533	-0.19267	-0.160647	-0.353317	ADIPOR2
ENSGALG00000008623	-0.229294	-0.0684913	-0.297786	TOR4A
ENSGALG00000009315	-0.332641	0.0364308	-0.29621	PAPLN
ENSGALG00000046769	-0.158499	-0.013778	-0.172277
ENSGALG00000014840	-0.316254	-0.346057	-0.662311	C6
ENSGALG00000007169	-0.179384	-0.132449	-0.311833	EPC1
ENSGALG00000004329	-0.204444	-0.0187978	-0.223242
ENSGALG00000035068	-0.161642	-0.155254	-0.316896	DNAJC13
ENSGALG00000012608	-0.198205	-0.138841	-0.337045	DAPK1
ENSGALG00000000234	-0.224181	-0.0553666	-0.279547	EPB41L4A
ENSGALG00000039294	-0.302518	-0.110935	-0.413453	MSL2
ENSGALG00000016147	-0.291568	-0.0887625	-0.380331	ZBTB21
ENSGALG00000011007	-0.239651	-0.0798735	-0.319524	OSBPL3
ENSGALG00000047316	-0.210946	0.0517667	-0.159179
ENSGALG00000008181	-0.29197	-0.0963113	-0.388282	MADD
ENSGALG00000033179	-0.220173	-0.14529	-0.365463	TGFBR1
ENSGALG00000052930	0.147189	0.18263	0.329819
ENSGALG00000036466	-0.257441	-0.14633	-0.403771
ENSGALG00000029494	0.16634	0.20862	0.37496	BGLAP
ENSGALG00000038527	0.178656	0.192731	0.371387	CARMIL3
ENSGALG00000033507	-0.291791	-0.0362385	-0.32803	PLCG2
ENSGALG00000010806	-0.299675	-0.0185413	-0.318216	RIN3
ENSGALG00000013754	-0.21792	-0.065801	-0.283721	PLAGL1
ENSGALG00000041183	-0.271641	-0.053654	-0.325295	SGPP1
ENSGALG00000041611	0.20646	0.186728	0.393188
ENSGALG00000028994	-0.173513	-0.0184583	-0.191971	SAP30L
ENSGALG00000003339	-0.186221	-0.0935351	-0.279756	MTOR
ENSGALG00000017376	-0.315862	-0.0427831	-0.358645
ENSGALG00000002693	-0.213934	-0.0305245	-0.244459	FAM149B1
ENSGALG00000015036	-0.245227	-0.194048	-0.439275	RIC1
ENSGALG00000020322	0.175738	0.215206	0.390944
ENSGALG00000048883	-0.362969	-0.157872	-0.520841
ENSGALG00000000731	-0.217932	0.00149564	-0.216437	THEMIS2
ENSGALG00000042733	0.169115	0.119461	0.288576
ENSGALG00000002232	-0.20494	-0.0160762	-0.221017	RERE
ENSGALG00000048321	-0.336216	-0.0822451	-0.418461
ENSGALG00000014914	-0.381912	-0.0186657	-0.400578	SNX18
ENSGALG00000031917	-0.325641	-0.0920875	-0.417729	ANKIB1
ENSGALG00000016265	-0.301568	-0.0547715	-0.356339	LANCL3
ENSGALG00000031117	-0.273341	0.0430048	-0.230336	STK17A
ENSGALG00000006836	0.148738	0.142291	0.291029	SNX21
ENSGALG00000016779	-0.214254	-0.190229	-0.404483	RNF149
ENSGALG00000031282	-0.144881	-0.136244	-0.281125	UBR5
ENSGALG00000005617	0.146842	0.0468198	0.193662	NTHL1
ENSGALG00000016217	-0.185761	-0.150219	-0.33598
ENSGALG00000002165	-0.288124	-0.125309	-0.413433	UNC13B
ENSGALG00000007777	-0.297951	-0.0548917	-0.352843	SLC39A10
ENSGALG00000007904	-0.29686	-0.0146737	-0.311534	DLAT
ENSGALG00000031159	0.183982	0.0253526	0.209334	HIST1H110
ENSGALG00000027908	-0.354749	-0.348827	-0.703576	CYP2U1
ENSGALG00000014910	-0.223056	0.0494698	-0.173586	COLEC12
ENSGALG00000013851	-0.174971	-0.0600481	-0.235019	UBE3B
ENSGALG00000032257	-0.212338	-0.149025	-0.361363	CSNK1E
ENSGALG00000054956	0.159186	-0.00640769	0.152779
ENSGALG00000002260	-0.284956	-0.162833	-0.447789	CISH
ENSGALG00000002080	-0.32109	-0.147352	-0.468441	DOCK2
ENSGALG00000031440	-0.240606	-0.202205	-0.44281	PTPRU
ENSGALG00000039454	-0.253376	-0.071023	-0.324399	SP4
ENSGALG00000006898	-0.257722	-0.106068	-0.363789	EIF4ENIF1
ENSGALG00000005770	-0.217209	-0.0840864	-0.301295	HMGXB3
ENSGALG00000001774	-0.205724	-0.0914623	-0.297187	NEO1
ENSGALG00000014329	-0.176989	-0.105811	-0.2828	FOXJ2
ENSGALG00000006062	-0.177022	-0.0231426	-0.200164	ZBTB46
ENSGALG00000051415	-0.183343	-0.157239	-0.340582	TM2D1
ENSGALG00000007077	-0.405744	-0.29252	-0.698264	CPT1A
ENSGALG00000005248	-0.236552	-0.116204	-0.352757	CDC14A
ENSGALG00000014963	-0.290552	-0.0565547	-0.347106
ENSGALG00000029324	-0.30699	-0.022914	-0.329904
ENSGALG00000003695	-0.284907	-0.0376931	-0.3226	MINPP1
ENSGALG00000015611	-0.384109	-0.0326682	-0.416777	CASP8AP2
ENSGALG00000024082	-0.165372	-0.0742148	-0.239587	SMCR8
ENSGALG00000004141	0.107426	-0.000584077	0.106842	LBFABP
ENSGALG00000016412	-0.298826	-0.187044	-0.48587	MBOAT2
ENSGALG00000007470	0.144587	0.0680526	0.212639	POLR1D
ENSGALG00000010412	-0.234679	-0.0551549	-0.289834	WWTR1
ENSGALG00000008193	-0.296311	0.119677	-0.176634	RELN
ENSGALG00000009020	-0.228559	-0.14504	-0.373599	JAG1
ENSGALG00000044642	-0.209374	-0.0561239	-0.265498	SENP7
ENSGALG00000015181	-0.171523	-0.0151945	-0.186718	GAREM1
ENSGALG00000043143	0.209792	0.284102	0.493894
ENSGALG00000031503	-0.324424	0.0244297	-0.299994	LRP6
ENSGALG00000001619	-0.21929	-0.154239	-0.373528	ATG16L1
ENSGALG00000025915	-0.289206	-0.0754834	-0.36469	ARRDC3
ENSGALG00000000273	-0.197766	-0.00622154	-0.203988	FER
ENSGALG00000030255	0.101695	-0.0209082	0.080787	AMBP
ENSGALG00000002028	-0.280427	-0.0834891	-0.363916	GPRC5B
ENSGALG00000001596	-0.181212	-0.050322	-0.231534	MLLT1
ENSGALG00000009239	-0.29513	0.013507	-0.281623	TLR2B
ENSGALG00000035976	0.191468	0.205251	0.396718
ENSGALG00000003691	-0.259983	-0.275363	-0.535346	RNF145
ENSGALG00000034230	-0.161342	-0.0617025	-0.223044	SWT1
ENSGALG00000012018	-0.189504	-0.16838	-0.357884	UGT8
ENSGALG00000010733	-0.219395	-0.0739673	-0.293363	CEP170
ENSGALG00000041635	-0.350573	0.00764515	-0.342927	CAMK2D
ENSGALG00000005840	-0.269079	-0.0982372	-0.367316	DENND5A
ENSGALG00000040948	-0.291204	-0.075851	-0.367055	ZMAT3
ENSGALG00000007151	-0.149489	0.0420951	-0.107393	BRWD3
ENSGALG00000034855	-0.146801	0.049193	-0.097608	HK2
ENSGALG00000034316	-0.149042	-0.127716	-0.276758	CNOT6
ENSGALG00000009372	-0.26531	0.0924154	-0.172895	PHC3
ENSGALG00000006201	-0.204967	-0.138796	-0.343763	TBC1D20
ENSGALG00000026167	-0.22514	0.0404631	-0.184677	PIK3R5
ENSGALG00000035554	0.175957	0.188072	0.364029
ENSGALG00000053335	-0.305046	-0.120377	-0.425423
ENSGALG00000012395	-0.279519	-0.0485464	-0.328066	PLEKHG1
ENSGALG00000049421	-0.307636	-0.0980093	-0.405646
ENSGALG00000017362	-0.164027	0.0811191	-0.0829082	HAVCR1
ENSGALG00000012483	-0.128978	-0.292568	-0.421545	TMPRSS6
ENSGALG00000053836	-0.20849	0.0371732	-0.171317	SIPA1
ENSGALG00000003837	-0.376184	-0.0476589	-0.423843	ADCY7
ENSGALG00000016556	-0.378689	-0.0786259	-0.457315
ENSGALG00000006937	0.150868	0.161003	0.311871	P4HTM
ENSGALG00000031210	-0.286274	-0.0270421	-0.313316
ENSGALG00000015351	-0.216319	-0.054598	-0.270917	CBLB
ENSGALG00000008997	-0.304975	0.0208763	-0.284098	STEAP4
ENSGALG00000031009	-0.168564	-0.0459531	-0.214517	ARHGEF7
ENSGALG00000045705	0.18201	0.0719962	0.254006
ENSGALG00000001954	0.150724	0.136329	0.287053	APTX
ENSGALG00000031416	-0.161891	-0.0354142	-0.197305	UBN1
ENSGALG00000035345	-0.316083	-0.0609875	-0.377071	TXNRD1
ENSGALG00000054776	0.155364	0.0970938	0.252458
ENSGALG00000007097	-0.233711	0.0177699	-0.215941	RPS6KA6
ENSGALG00000052838	0.23636	0.0996075	0.335967
ENSGALG00000008206	0.176989	0.203021	0.380009	TESC
ENSGALG00000001315	-0.161841	-0.0930328	-0.254874	UBE2Z
ENSGALG00000007098	-0.207464	-0.107425	-0.31489	KIF21A
ENSGALG00000043768	0.141388	0.0912302	0.232619	MT-ND2
ENSGALG00000038951	0.174447	0.232426	0.406873	RASSF1
ENSGALG00000004671	-0.190783	-0.0873833	-0.278167	ANKRD27
ENSGALG00000032640	-0.294902	0.0417573	-0.253144	CRIM1
ENSGALG00000002632	-0.284629	0.163627	-0.121002	CALCRL
ENSGALG00000011101	-0.170378	-0.0845599	-0.254938	URB2
ENSGALG00000004503	0.155725	0.0028758	0.1586
ENSGALG00000009847	-0.224082	-0.0881126	-0.312194	STXBP6
ENSGALG00000011225	-0.309425	-0.0373731	-0.346799	SLC25A47
ENSGALG00000004771	-0.185108	-0.00657419	-0.191682	C1QB
ENSGALG00000041104	-0.203521	-0.119921	-0.323442	USP20
ENSGALG00000003047	-0.213242	-0.0522314	-0.265474	SUGP2
ENSGALG00000038952	0.196683	0.0936595	0.290342	MTFP1
ENSGALG00000007912	-0.251794	-0.00819177	-0.259986	ATP9A
ENSGALG00000031794	-0.149607	0.0834086	-0.0661987
ENSGALG00000035636	-0.149535	-0.140217	-0.289752	PHYH
ENSGALG00000051271	0.182548	0.109669	0.292217
ENSGALG00000009946	-0.152095	-0.130765	-0.28286	HECTD1
ENSGALG00000037497	0.202267	0.273281	0.475548	CABP2
ENSGALG00000008701	-0.207265	-0.0927079	-0.299972	XDH
ENSGALG00000025780	-0.308701	-0.00667732	-0.315379	ITPRIP
ENSGALG00000048365	0.157919	0.133329	0.291248	GPATCH4
ENSGALG00000016727	-0.28742	-0.138812	-0.426232	JADE3
ENSGALG00000039168	-0.228263	-0.172375	-0.400638	SCFD2
ENSGALG00000034250	-0.254291	-0.288307	-0.542598	HS6ST2
ENSGALG00000055087	0.164526	0.181248	0.345774
ENSGALG00000041124	-0.208299	-0.0625756	-0.270875	NOLC1
ENSGALG00000043675	-0.322221	-0.0642934	-0.386515	ANTXR2
ENSGALG00000048093	0.182628	0.0971736	0.279801
ENSGALG00000000215	-0.293746	-0.0115315	-0.305277	DCP2
ENSGALG00000000775	-0.155116	-0.0158131	-0.17093	CTSS
ENSGALG00000012796	-0.287441	-0.136977	-0.424418	KIAA1549
ENSGALG00000009859	-0.288046	-0.0812668	-0.369313	TBC1D30
ENSGALG00000005575	-0.149025	-0.113514	-0.262539	AKAP1
ENSGALG00000002836	-0.207078	-0.248177	-0.455255	PEX14
ENSGALG00000041962	-0.226257	-0.0787416	-0.304999	POMT2
ENSGALG00000018942	0.22752	0.156951	0.384471	NRGN
ENSGALG00000024272	-0.364896	0.0583571	-0.306539	S100A12
ENSGALG00000033338	-0.209614	-0.0438398	-0.253454	GPT2
ENSGALG00000031796	-0.22738	-0.116433	-0.343813	SP3
ENSGALG00000009228	-0.19563	-0.127342	-0.322972	PARP1
ENSGALG00000012148	-0.233165	-0.0938116	-0.326976	ATG14
ENSGALG00000026111	-0.260551	-0.139075	-0.399626
ENSGALG00000051466	-0.139793	-0.170614	-0.310407	NDFIP2
ENSGALG00000047621	-0.408249	-0.0368969	-0.445146	YBEY
ENSGALG00000005929	-0.177816	0.0170279	-0.160788
ENSGALG00000040265	-0.151334	0.0318267	-0.119507	USP30
ENSGALG00000019553	-0.315842	0.0585326	-0.257309	SERPINB10B
ENSGALG00000005803	-0.314995	-0.134722	-0.449717	ZNRF3
ENSGALG00000031410	-0.243106	-0.271538	-0.514644	ENPEP
ENSGALG00000001647	-0.280093	-0.0377655	-0.317859	PSKH1
ENSGALG00000039424	-0.224791	-0.170116	-0.394907	MTRR
ENSGALG00000003507	-0.196036	-0.0744461	-0.270483	TECPR1
ENSGALG00000011840	-0.234945	-0.101412	-0.336357	PPP2R5E
ENSGALG00000002583	-0.169851	0.03554	-0.134311	PIK3CD
ENSGALG00000003568	-0.200485	-0.0362531	-0.236738	PPP1R16B
ENSGALG00000036925	-0.249194	0.0964873	-0.152707	CADM3
ENSGALG00000045596	-0.251691	-0.0193685	-0.27106
ENSGALG00000016415	-0.260571	-0.165326	-0.425897	MAP7D2
ENSGALG00000016792	-0.224635	-0.175509	-0.400144	MFSD9
ENSGALG00000037018	0.167989	0.103196	0.271184	USP36
ENSGALG00000047060	0.15035	0.137023	0.287373
ENSGALG00000005476	-0.189199	0.0394137	-0.149785	PTH2R
ENSGALG00000002969	-0.171759	0.0302968	-0.141462	MAU2
ENSGALG00000046950	0.219087	0.206492	0.425579
ENSGALG00000049026	-0.221413	0.0873502	-0.134063	MAP2K7
ENSGALG00000001229	-0.274528	0.0066695	-0.267859	SKI
ENSGALG00000031843	-0.318149	-0.0217191	-0.339868	ARHGAP18
ENSGALG00000049966	0.154633	0.12282	0.277453
ENSGALG00000014138	-0.225728	-0.0185363	-0.244264	NFXL1
ENSGALG00000053997	-0.28094	-0.199285	-0.480225
ENSGALG00000039140	-0.365301	-0.0467666	-0.412068	CD14
ENSGALG00000051135	-0.273319	-0.114203	-0.387523	BCL2L11
ENSGALG00000010352	-0.275189	-0.0601157	-0.335305	ARHGEF26
ENSGALG00000001943	-0.221612	-0.0593213	-0.280933	RHBDF2
ENSGALG00000009192	-0.196523	-0.154082	-0.350605	SLITRK2
ENSGALG00000002489	-0.222873	-0.186769	-0.409642	PPP1R26
ENSGALG00000033626	-0.226804	-0.101087	-0.327891
ENSGALG00000050210	-0.270411	-0.102428	-0.37284
ENSGALG00000023256	-0.151676	-0.0884833	-0.240159	RNF8
ENSGALG00000013218	-0.199826	0.0222223	-0.177604	C3AR1
ENSGALG00000016323	-0.146133	-0.037415	-0.183548	PDK3
ENSGALG00000012412	-0.215358	-0.0605792	-0.275938	MTHFD1L
ENSGALG00000038954	-0.249141	-0.00843076	-0.257572	LSM11
ENSGALG00000001938	-0.261769	0.0390451	-0.222723	SLC25A24
ENSGALG00000002277	-0.247124	-0.00682327	-0.253947	KLHL24
ENSGALG00000011172	-0.204704	0.0638355	-0.140868
ENSGALG00000007483	-0.266371	-0.078764	-0.345135	LRIG1
ENSGALG00000047847	-0.250142	-0.219907	-0.470049
ENSGALG00000005134	-0.16997	-0.0540135	-0.223984	ZSWIM8
ENSGALG00000045671	-0.261436	0.0364694	-0.224967
ENSGALG00000051458	0.207956	0.308226	0.516182
ENSGALG00000035498	-0.22725	-0.0583736	-0.285623	INPP5D
ENSGALG00000001618	-0.329104	-0.12686	-0.455964	OGFOD3
ENSGALG00000012932	-0.258376	-0.0117466	-0.270123	FGD4
ENSGALG00000007595	-0.33059	-0.0886441	-0.419234	LRCH3
ENSGALG00000004310	-0.33344	0.00152452	-0.331916	TTYH3
ENSGALG00000038593	0.153039	0.144999	0.298038
ENSGALG00000052195	-0.170759	0.00204261	-0.168716
ENSGALG00000003314	-0.220526	0.0436775	-0.176848	RILPL1
ENSGALG00000003596	-0.19311	-0.201123	-0.394233	TRRAP
ENSGALG00000007132	-0.147552	-0.0641821	-0.211734	ACOX2
ENSGALG00000023411	-0.252653	-0.057684	-0.310337	CD180
ENSGALG00000017706	-0.211963	-0.140043	-0.352006
ENSGALG00000004379	-0.236492	-0.0810598	-0.317552	BCL7A
ENSGALG00000000692	-0.275328	-0.0723725	-0.347701	CDK18
ENSGALG00000015170	-0.19761	-0.0487429	-0.246353	VPS13A
ENSGALG00000050256	0.190904	0.197649	0.388553	TRPT1
ENSGALG00000028627	-0.264216	0.0273756	-0.23684	TIMP3
ENSGALG00000015390	-0.221027	-0.0238625	-0.24489	HOOK3
ENSGALG00000017329	-0.291301	0.0017641	-0.289537	FCHSD2
ENSGALG00000048159	-0.149476	0.0212383	-0.128238
ENSGALG00000054443	0.17294	0.206935	0.379875
ENSGALG00000004360	0.242991	0.232099	0.475091
ENSGALG00000000276	-0.236494	-0.0798454	-0.31634	FBXL17
ENSGALG00000048001	0.169434	0.114631	0.284065
ENSGALG00000051798	-0.301146	0.0328888	-0.268257
ENSGALG00000004205	-0.422391	-0.112537	-0.534928	SOAT1
ENSGALG00000002846	-0.284364	-0.00133168	-0.285696	NEURL1B
ENSGALG00000031474	-0.16149	-0.119901	-0.281391	ZRANB1
ENSGALG00000013657	-0.231615	-0.136815	-0.36843	ZNF236
ENSGALG00000008098	-0.222017	-0.177001	-0.399018	NAMPTP1
ENSGALG00000054154	0.181552	0.217743	0.399295
ENSGALG00000011831	-0.262739	-0.0164178	-0.279157	ANKRD50
ENSGALG00000039037	-0.236639	-0.127141	-0.36378	PICALM
ENSGALG00000005257	-0.184267	0.0189896	-0.165278
ENSGALG00000011099	-0.292333	0.0228443	-0.269488	FAP
ENSGALG00000049653	-0.188117	-0.0534029	-0.24152	KMT2C
ENSGALG00000015033	-0.201394	-0.173058	-0.374452	REV3L
ENSGALG00000011705	-0.211075	-0.0378384	-0.248913	BRF1
ENSGALG00000038926	-0.217449	-0.145577	-0.363026
ENSGALG00000003759	-0.237973	-0.000253196	-0.238226	RORA
ENSGALG00000049402	-0.204029	0.026304	-0.177725
ENSGALG00000030139	-0.203683	-0.125186	-0.328869
ENSGALG00000031594	-0.262079	-0.290717	-0.552796
ENSGALG00000013177	-0.233827	0.0369499	-0.196878	BCAT1
ENSGALG00000036547	-0.149882	0.111768	-0.0381139
ENSGALG00000051897	-0.219623	0.00114993	-0.218473
ENSGALG00000007144	-0.153314	-0.163421	-0.316735	SIK3
ENSGALG00000003757	-0.160863	-0.224055	-0.384918	POMT1
ENSGALG00000033260	-0.247966	-0.0904098	-0.338376	ST3GAL5
ENSGALG00000048138	-0.194429	-0.278109	-0.472538
ENSGALG00000042008	0.117014	0.0615539	0.178568	GSTM3
ENSGALG00000040005	-0.170204	-0.0470587	-0.217262	PPP2R5D
ENSGALG00000033787	-0.226547	0.013708	-0.212839
ENSGALG00000028191	-0.315421	-0.131087	-0.446508	GLCE
ENSGALG00000039461	-0.173126	-0.0420483	-0.215174	TNFRSF1A
ENSGALG00000031996	0.168244	0.0868166	0.25506
ENSGALG00000006655	-0.184808	-0.0533349	-0.238143	MAP3K13
ENSGALG00000037980	0.185593	0.220837	0.40643
ENSGALG00000048213	0.169276	0.14391	0.313186
ENSGALG00000015333	-0.264952	-0.0106867	-0.275639	PCGF3
ENSGALG00000005415	-0.275151	-0.0286841	-0.303835	TEAD1
ENSGALG00000050893	-0.193828	0.00326144	-0.190567	CCR2
ENSGALG00000004017	-0.167473	-0.267216	-0.43469	TOR1AIP2
ENSGALG00000013427	-0.223954	0.0729854	-0.150969	SORBS2
ENSGALG00000052837	-0.232061	-0.0483176	-0.280379	GNA12
ENSGALG00000003301	0.198608	0.238612	0.437219	FAM167B
ENSGALG00000009805	-0.296432	0.055587	-0.240845	PPM1H
ENSGALG00000034722	-0.329548	-0.063145	-0.392693	TLR2A
ENSGALG00000016795	-0.279178	-0.122126	-0.401304	TGFBRAP1
ENSGALG00000000336	-0.215843	-0.115098	-0.330941	PPP1R12B
ENSGALG00000012659	-0.248434	0.0423841	-0.206049	CKAP4
ENSGALG00000028341	-0.242292	0.0282933	-0.213998
ENSGALG00000000755	-0.183765	-0.0732595	-0.257024	ACER3
ENSGALG00000019844	0.152343	0.0362336	0.188576	AvBD8
ENSGALG00000019934	0.179516	0.143136	0.322652
ENSGALG00000044480	-0.181444	-0.040327	-0.221771	IL13RA1
ENSGALG00000003855	-0.230228	-0.0339487	-0.264177	SRC
ENSGALG00000049568	0.169252	0.0507765	0.220028
ENSGALG00000009282	-0.31539	0.0462617	-0.269128	ELMSAN1
ENSGALG00000003775	-0.269941	-0.115261	-0.385202	RICTOR
ENSGALG00000027571	0.210161	0.0900438	0.300205
ENSGALG00000004842	-0.259946	-0.0381964	-0.298143	NT5M
ENSGALG00000015264	-0.185208	0.000168476	-0.185039	PPIP5K2
ENSGALG00000012300	-0.187159	-0.00430656	-0.191466	RAB32
ENSGALG00000048647	-0.230211	0.00804075	-0.22217
ENSGALG00000049379	-0.240339	0.00503029	-0.235309
ENSGALG00000041233	-0.300263	-0.0874978	-0.387761
ENSGALG00000026322	-0.199524	-0.177396	-0.37692	ARMT1
ENSGALG00000014537	-0.239162	-0.0791581	-0.31832	BMF
ENSGALG00000032685	-0.18448	-0.050186	-0.234666	HECTD4
ENSGALG00000027429	0.197502	0.186448	0.383951	HSD17B1
ENSGALG00000003250	0.158545	0.0688864	0.227431	ITPA
ENSGALG00000012080	-0.217995	-0.00187901	-0.219874
ENSGALG00000043355	-0.205337	-0.0798087	-0.285145
ENSGALG00000013661	-0.225298	-0.109863	-0.33516	MICU3
ENSGALG00000013803	-0.29362	-0.00274116	-0.296361	ADGRG6
ENSGALG00000048829	-0.197709	-0.267394	-0.465103
ENSGALG00000014464	-0.166306	-0.170402	-0.336708	MTR
ENSGALG00000004300	-0.279431	-0.164248	-0.443679	PTDSS2
ENSGALG00000002759	-0.288624	0.0245134	-0.264111	PEAK1
ENSGALG00000000208	-0.192251	-0.0800616	-0.272313	MCC
ENSGALG00000007994	-0.283976	-0.0788452	-0.362822	PARD6B
ENSGALG00000053225	-0.171914	-0.0286894	-0.200603
ENSGALG00000043081	-0.176816	-0.0978308	-0.274646	WDR26
ENSGALG00000001209	-0.257185	-0.0504169	-0.307602	TP53INP2
ENSGALG00000030879	-0.136626	-0.0488994	-0.185525	AR
ENSGALG00000028567	0.156311	0.0999895	0.256301	MYL9
ENSGALG00000041577	-0.363408	-0.0652681	-0.428676	ITGA4
ENSGALG00000014209	-0.285413	-0.154048	-0.439461	GPR155
ENSGALG00000036229	0.129717	0.0926577	0.222375	ND4
ENSGALG00000007115	-0.160213	-0.0173852	-0.177598	ASB7
ENSGALG00000033340	-0.208464	0.0341324	-0.174332
ENSGALG00000015779	-0.210722	-0.0766495	-0.287372	PM20D2
ENSGALG00000034932	-0.268807	-0.145124	-0.413932	BACE2
ENSGALG00000046749	0.194762	0.199546	0.394308
ENSGALG00000001463	-0.227974	-0.106161	-0.334135	PDIK1L
ENSGALG00000001445	0.153398	0.0605391	0.213937	FABP6
ENSGALG00000024295	0.175487	0.0795295	0.255016
ENSGALG00000006286	-0.174998	-0.120008	-0.295006	USP31
ENSGALG00000016605	-0.180539	0.0560167	-0.124523	EFR3B
ENSGALG00000015091	-0.204031	-0.00488685	-0.208918	HAUS6
ENSGALG00000030780	-0.189704	0.0412181	-0.148486	MGAT4A
ENSGALG00000009081	-0.235403	-0.0523509	-0.287754	ZNF106
ENSGALG00000041192	-0.147526	-0.0099377	-0.157463	IFIH1
ENSGALG00000029500	0.123559	0.0976173	0.221176	ND5
ENSGALG00000026995	-0.244746	-0.0378865	-0.282633	RHOG
ENSGALG00000001025	-0.223632	-0.117222	-0.340853	GOLGA1
ENSGALG00000005251	-0.185548	-0.0363665	-0.221915	CMTM4
ENSGALG00000037256	0.14265	0.148342	0.290992	GTPBP3
ENSGALG00000015721	-0.276248	-0.156099	-0.432347	SVEP1
ENSGALG00000039549	-0.248928	-0.286001	-0.534929	SEL1L3
ENSGALG00000015898	-0.236931	0.0685358	-0.168396	MYO6
ENSGALG00000013768	-0.219287	0.073193	-0.146094	PHACTR2
ENSGALG00000014645	-0.271882	-0.00345152	-0.275334	MEF2C
ENSGALG00000032382	-0.361103	-0.10264	-0.463743	UBA5
ENSGALG00000040607	-0.242656	-0.212357	-0.455013	MED23
ENSGALG00000008005	-0.189401	-0.0124131	-0.201814	RIPOR3
ENSGALG00000008359	-0.280041	-0.103418	-0.383459	CD248
ENSGALG00000005078	-0.290289	-0.267811	-0.5581	NUP210
ENSGALG00000012543	-0.21046	0.0394912	-0.170969	GPD2
ENSGALG00000013042	-0.231879	-0.0239409	-0.255819	MICAL3
ENSGALG00000027202	0.143251	0.0629159	0.206167	gga-mir-6585
ENSGALG00000045350	-0.275123	0.0535657	-0.221558
ENSGALG00000007171	-0.300098	-0.0527096	-0.352808
ENSGALG00000030540	-0.252146	-0.0515359	-0.303682	gga-mir-1653
ENSGALG00000015016	-0.267623	-0.0553577	-0.322981	SLC22A15
ENSGALG00000013732	-0.255496	-0.0738166	-0.329312	SERAC1
ENSGALG00000012816	-0.178386	-0.106156	-0.284542	SLC22A23
ENSGALG00000048563	-0.242784	0.0378428	-0.204941
ENSGALG00000012978	-0.317809	0.00257434	-0.315234	CDYL2
ENSGALG00000016321	-0.155893	-0.101157	-0.257049	ICK
ENSGALG00000019570	-0.294422	-0.0338535	-0.328276	C1orf145
ENSGALG00000047929	-0.17409	-0.00805018	-0.18214	SLC44A2
ENSGALG00000050001	0.134671	0.0155548	0.150226	RNASEK
ENSGALG00000009807	-0.327249	-0.0483499	-0.375599	FLVCR1
ENSGALG00000015682	-0.263553	-0.140014	-0.403567	UGCG
ENSGALG00000030776	0.131647	-0.00774212	0.123905	METTL7A
ENSGALG00000051159	0.12757	0.0896731	0.217243
ENSGALG00000017493	0.172786	0.289479	0.462264
ENSGALG00000050648	-0.254627	-0.266737	-0.521364	gga-mir-7466
ENSGALG00000031244	-0.212969	0.0195109	-0.193458	ADCY6
ENSGALG00000054249	0.12301	0.136132	0.259141
ENSGALG00000014712	-0.219929	-0.127718	-0.347647	SLC38A9
ENSGALG00000006912	-0.324568	-0.0111131	-0.335681	CPEB3
ENSGALG00000027905	-0.240898	-0.0986552	-0.339553	CSRNP1
ENSGALG00000030324	-0.341389	-0.195705	-0.537094	KIAA1324L
ENSGALG00000006860	-0.233924	-0.0312919	-0.265215	KIF3A
ENSGALG00000009520	-0.171862	0.0073359	-0.164526	MARCH1
ENSGALG00000034236	0.280356	0.250833	0.531189
ENSGALG00000054447	-0.244182	0.0449509	-0.199232
ENSGALG00000004550	-0.23404	-0.129069	-0.363109	PPTC7
ENSGALG00000034077	-0.361043	-0.102255	-0.463298	KCNK5
ENSGALG00000011998	-0.191149	-0.0235757	-0.214725	SEC24D
ENSGALG00000008778	-0.22741	0.0504615	-0.176948	SPRED2
ENSGALG00000039177	-0.370971	-0.0697183	-0.440689
ENSGALG00000007550	-0.295182	-0.131466	-0.426648
ENSGALG00000009920	-0.161363	-0.204191	-0.365554	COCH
ENSGALG00000012570	-0.163332	-0.121247	-0.284579	TANC1
ENSGALG00000017304	-0.276831	-0.0464643	-0.323295	PGM2L1
ENSGALG00000004614	-0.161942	0.105827	-0.0561146	NPL
ENSGALG00000049665	0.169465	0.161501	0.330966	BLEC3
ENSGALG00000036263	0.175342	0.182243	0.357585
ENSGALG00000011596	-0.147407	-0.113274	-0.260681	PTPN4
ENSGALG00000009823	-0.240843	-0.0367323	-0.277575	PTPRE
ENSGALG00000011294	-0.181772	0.0190625	-0.16271	THRB
ENSGALG00000033379	-0.224073	-0.180708	-0.40478	EAF1
ENSGALG00000017204	-0.230491	-0.0321254	-0.262616	SESN3
ENSGALG00000002855	-0.221481	-0.147264	-0.368746	SARDH
ENSGALG00000014391	-0.230368	-0.0911998	-0.321567	CCDC149
ENSGALG00000007685	-0.231106	-0.0309614	-0.262067	BCL9L
ENSGALG00000036901	-0.262236	0.019842	-0.242394	TSPAN18
ENSGALG00000016227	-0.159152	0.0310473	-0.128105	GPR34
ENSGALG00000047981	0.163293	0.240877	0.404169
ENSGALG00000007478	0.151347	0.0793409	0.230687	SLC51A
ENSGALG00000016480	-0.213557	0.0695971	-0.14396	SDC1
ENSGALG00000030789	-0.225642	-0.0110608	-0.236703	PGAP1
ENSGALG00000027665	-0.278921	-0.0666771	-0.345598	SYNGR1
ENSGALG00000047797	-0.234036	-0.0548489	-0.288885
ENSGALG00000027696	-0.196973	-0.225392	-0.422366
ENSGALG00000048401	-0.256119	0.00740937	-0.248709
ENSGALG00000032385	0.128904	0.11723	0.246134	PFKFB4
ENSGALG00000047276	0.154455	0.130121	0.284576
ENSGALG00000002661	-0.195119	-0.145549	-0.340668	YWHAE
ENSGALG00000003792	-0.325954	0.228126	-0.0978279	FYB
ENSGALG00000011562	-0.248268	-0.140306	-0.388574	PRKN
ENSGALG00000007349	0.172612	0.149457	0.322069	RASL12
ENSGALG00000013209	-0.238049	0.0352541	-0.202795	SLC39A6
ENSGALG00000008473	-0.171917	-0.0922594	-0.264177	PLXND1
ENSGALG00000009306	-0.267258	-0.313764	-0.581022	SLC2A2
ENSGALG00000044805	-0.314547	-0.222351	-0.536898	RNF26
ENSGALG00000045362	0.169478	0.130063	0.299541
ENSGALG00000009403	-0.197755	-0.0225836	-0.220338	GRK5
ENSGALG00000040475	-0.230596	-0.0875029	-0.318099	ATMIN
ENSGALG00000007963	-0.280442	0.0331222	-0.24732	NFATC2
ENSGALG00000029674	-0.221333	-0.0962309	-0.317564
ENSGALG00000003063	0.151701	0.165983	0.317685	HYKK
ENSGALG00000044125	0.171068	0.100145	0.271213	MLLT11
ENSGALG00000039924	-0.262075	-0.11912	-0.381194
ENSGALG00000048802	-0.315345	-0.115034	-0.430379
ENSGALG00000053878	-0.342565	-0.0335665	-0.376132
ENSGALG00000032836	-0.344374	-0.0517503	-0.396124
ENSGALG00000034992	-0.238467	-0.0217641	-0.260231	FRMD4A
ENSGALG00000031013	0.173719	0.070316	0.244035	DHDH
ENSGALG00000032142	0.100741	0.0715532	0.172294	MT-CO1
ENSGALG00000031835	-0.196228	0.00819529	-0.188032	TMEM68
ENSGALG00000004272	-0.19866	-0.0682879	-0.266948	ASB1
ENSGALG00000015025	-0.19211	0.0375035	-0.154607	VANGL1
ENSGALG00000012345	-0.219209	0.0556106	-0.163599	UST
ENSGALG00000050416	-0.15409	-0.0964724	-0.250563	SYDE1
ENSGALG00000034348	-0.151662	-0.130948	-0.28261	ATAD2
ENSGALG00000054657	0.191866	0.197758	0.389624
ENSGALG00000053307	-0.229468	-0.104332	-0.3338
ENSGALG00000052058	0.175291	-0.0313766	0.143914
ENSGALG00000052306	0.225492	0.105273	0.330764
ENSGALG00000054048	-0.253725	0.17551	-0.0782152
ENSGALG00000013695	-0.220507	-0.017725	-0.238232	ZDHHC14
ENSGALG00000042863	0.155783	-0.0779328	0.0778504	SMIM4
ENSGALG00000032419	-0.182659	-0.140257	-0.322916	STARD8
ENSGALG00000028685	-0.248554	0.0929317	-0.155622	SEMA5A
ENSGALG00000031094	-0.26479	-0.0923257	-0.357116	EDA2R
ENSGALG00000051854	0.172623	0.135721	0.308344
ENSGALG00000029429	-0.182619	0.0405028	-0.142117	TGFBI
ENSGALG00000005283	-0.157386	-0.00128775	-0.158673	SLC25A36
ENSGALG00000041373	-0.288754	-0.0630127	-0.351766	ARAP2
ENSGALG00000008127	-0.152101	-0.00498227	-0.157083	SPI1
ENSGALG00000035206	0.116365	0.000591287	0.116956
ENSGALG00000007663	-0.200203	-0.15089	-0.351092	KDM3B
ENSGALG00000034213	-0.183181	0.0343676	-0.148814	TNFRSF1B
ENSGALG00000042471	-0.299932	0.00548029	-0.294452	IL2RA
ENSGALG00000007076	-0.247654	-0.0125448	-0.260199	CCNY
ENSGALG00000004569	-0.193423	-0.0858512	-0.279274	UNC5B
ENSGALG00000010311	-0.257309	0.0325024	-0.224807	NAV3
ENSGALG00000015177	-0.210086	0.0432414	-0.166845	GNAQ
ENSGALG00000002982	-0.166981	0.076726	-0.0902549	SLC2A6
ENSGALG00000045948	0.135314	0.182017	0.317331
ENSGALG00000002099	-0.215019	-0.12812	-0.34314
ENSGALG00000043044	-0.349804	-0.090826	-0.44063	IL1R1
ENSGALG00000047203	-0.232898	-0.118398	-0.351296
ENSGALG00000021220	-0.217104	-0.0521651	-0.269269	PPP1R3D
ENSGALG00000040957	-0.2516	0.0186317	-0.232968	AGO2
ENSGALG00000009064	-0.242975	-0.0220877	-0.265063	FZD1
ENSGALG00000051383	-0.229725	-0.0104598	-0.240185
ENSGALG00000050110	0.143513	0.166211	0.309724
ENSGALG00000002321	-0.206078	-0.146821	-0.352899	GOT2
ENSGALG00000007527	-0.224617	-0.077035	-0.301652	ADARB1
ENSGALG00000002431	-0.110756	-0.203415	-0.314172
ENSGALG00000011335	0.163881	0.0886033	0.252484	NHEJ1
ENSGALG00000016971	-0.206643	-0.03296	-0.239603
ENSGALG00000002305	-0.199251	-0.035811	-0.235062	ZBTB41
ENSGALG00000019178	-0.169592	-0.063984	-0.233576	PRDM15
ENSGALG00000010921	-0.249662	-0.0213932	-0.271055	PKD2
ENSGALG00000010662	0.161608	0.152679	0.314288
ENSGALG00000030076	-0.174767	-0.23397	-0.408737	PCSK6
ENSGALG00000007758	-0.194738	-0.00447635	-0.199214	OSBP2
ENSGALG00000030810	-0.168934	0.0953235	-0.0736109
ENSGALG00000026811	-0.347997	-0.0705137	-0.41851
ENSGALG00000017268	-0.299539	-0.024584	-0.324123	KCTD21
ENSGALG00000035211	-0.247367	-0.0853792	-0.332746	KLHL21
ENSGALG00000025864	-0.216934	0.0990486	-0.117885	WTIP
ENSGALG00000036240	-0.294824	-0.0177642	-0.312589	AKAP12
ENSGALG00000034003	-0.158816	-0.107916	-0.266733	ARID4B
ENSGALG00000004347	-0.198871	-0.137085	-0.335956	NEDD4
ENSGALG00000000902	-0.198638	-0.130923	-0.32956	KDF1
ENSGALG00000054634	0.170811	0.214976	0.385787
ENSGALG00000025800	0.142406	0.0961349	0.238541
ENSGALG00000033270	-0.257029	-0.1594	-0.416428
ENSGALG00000017096	-0.183076	-0.0962739	-0.27935	LNX2
ENSGALG00000005439	-0.208581	-0.0505591	-0.25914	ACACA
ENSGALG00000017291	-0.229878	0.0285461	-0.201332	FAR2
ENSGALG00000020410	-0.188452	-0.112488	-0.300941	TMED8
ENSGALG00000009966	-0.225878	-0.0924513	-0.318329	FRS2
ENSGALG00000015231	-0.148454	-0.0677736	-0.216227	ZBTB24
ENSGALG00000006942	-0.242275	-0.0260936	-0.268368	PIK3IP1
ENSGALG00000029024	0.15342	0.0759019	0.229322	TCF21
ENSGALG00000034586	-0.244537	-0.0944381	-0.338975
ENSGALG00000010541	-0.156178	-0.135345	-0.291524	BIRC6
ENSGALG00000009692	-0.265963	-0.0944259	-0.360389	SH3RF1
ENSGALG00000002710	-0.350866	-0.00110951	-0.351976	IPMK
ENSGALG00000008162	-0.163606	-0.0981452	-0.261752	FBXO18
ENSGALG00000006473	-0.268186	0.157355	-0.110832	PLXNA4
ENSGALG00000028989	-0.265181	-0.00607722	-0.271259
ENSGALG00000037953	0.135827	0.0177617	0.153589	TUBA1A
ENSGALG00000049668	-0.271279	-0.100848	-0.372127	MFSD4B
ENSGALG00000004333	-0.253489	-0.0566047	-0.310094	ABCA5
ENSGALG00000035421	0.131724	0.0382885	0.170013	SNRPN
ENSGALG00000009650	-0.218691	-0.0640686	-0.28276
ENSGALG00000010564	-0.160301	-0.0576202	-0.217921	TBCK
ENSGALG00000021128	-0.303293	-0.000677812	-0.303971	FSCN1
ENSGALG00000017126	-0.224982	-0.162909	-0.387891	ZDHHC20
ENSGALG00000054191	-0.299001	0.0190103	-0.279991
ENSGALG00000034500	-0.148636	-0.111975	-0.260611	CIDEA
ENSGALG00000014103	-0.247903	-0.193512	-0.441415	FRYL
ENSGALG00000006357	-0.200096	-0.142687	-0.342783	XPC
ENSGALG00000006035	-0.169602	-0.10624	-0.275842	PDE3B
ENSGALG00000002581	0.152968	0.0634555	0.216423
ENSGALG00000032549	0.141327	0.152102	0.293429	TYW3
ENSGALG00000029701	-0.199335	0.0844508	-0.114885	INO80D
ENSGALG00000012426	-0.19105	-0.0860341	-0.277085	DDHD1
ENSGALG00000006646	-0.211809	-0.0041828	-0.215992	ABCC1
ENSGALG00000002504	-0.211703	-0.0394488	-0.251152	RO60
ENSGALG00000043632	0.144613	0.0951615	0.239775
ENSGALG00000006822	-0.240226	0.0645497	-0.175676	PCDH19
[truncated: 4,183 more rows]

## Sheet: Table S2
Supplementary Table 2. Differentially expressed proteins identified by the proteome
Protein accession	Protein description	Gene name	MW [kDa]	HS0_1	HS0_2	HS0_3	HS0_4	HS1_1	HS1_2	HS1_3	HS1_4	HS2_1	HS2_2	HS2_3
Q5ZLI7	UBC core domain-containing protein OS=Gallus gallus OX=9031 GN=UBE2H PE=2 SV=1	UBE2H	20.655	0.788	0.791			1.042	1.101			1.19	1.182
Q5ZM48	Synaptogyrin OS=Gallus gallus OX=9031 GN=SYNGR2 PE=2 SV=1	SYNGR2	25.068	1.108	1.062	1.08	1.259	0.933	0.661	0.781	0.905	1.014	1.242	0.972
Q5ZLM1	YTH domain-containing protein OS=Gallus gallus OX=9031 GN=YTHDF3 PE=2 SV=1	YTHDF3	63.56	1.119	1.114	1.158	1.48	0.958	0.896	0.796	0.798	0.953	0.99	0.743
F1NJM8	IF rod domain-containing protein OS=Gallus gallus OX=9031 GN=SYNM PE=3 SV=4	SYNM	182.39	1.097	0.955	1.219	1.608	0.642	1.041	0.682	0.764	0.74	1.55	0.688
F1NY54	Thyroid hormone receptor associated protein 3(predicted) OS=Gallus gallus OX=9031 GN=THRAP3 PE=3 SV=2	THRAP3	109.88	1.296	1.66	0.967	1.706	0.643	0.362	0.459	0.671	0.494	1.315	0.906
Q5ZHM2	IK cytokine(predicted) OS=Gallus gallus OX=9031 GN=IK PE=2 SV=1	IK	64.924	1.084	1.071	1.114	1.341	0.944	0.749	0.682	0.812	0.87	1.295	1.042
Q5F370	15-oxoprostaglandin 13-reductase OS=Gallus gallus OX=9031 GN=PTGR2 PE=2 SV=1	PTGR2	37.61	1.565	1.773			0.236	0.267			0.27	1.766
F1NBX1	Gluconolactonase OS=Gallus gallus OX=9031 GN=RGN PE=3 SV=1	RGN	33.215	0.796	0.856	0.916	0.707	0.884	1.37	1.063	1.22	1.149	1.017	1.132
Q6WNG8	Heterogeneous nuclear ribonucleoprotein H1-like protein OS=Gallus gallus OX=9031 GN=HNRNPH2 PE=2 SV=1	HNRNPH2	56.566	1.023	1.088	1.108	1.607	1.027	0.944	0.711	0.659	0.81	1.134	0.891
E1C7L9	Solute carrier family 38 member 4(predicted) OS=Gallus gallus OX=9031 GN=SLC38A4 PE=4 SV=1	SLC38A4	62.303	1.425	1.371	1.06	1.474	0.961	0.697	0.81	0.792	0.682	0.709	0.853
Q8UWC5	Nuclear protein matrin 3 OS=Gallus gallus OX=9031 GN=MATR3 PE=2 SV=1	MATR3	100.71	1.05	1.072	1.039	1.218	0.907	0.744	0.826	0.845	0.916	1.302	1.045
E1C0E5	Transmembrane protein 9B OS=Gallus gallus OX=9031 GN=TMEM9B PE=2 SV=2	TMEM9B	21.326	1.483	1.471	1.121	1.703	0.917	0.527	0.622	0.746	0.758	0.783	0.768
Q90987	Stathmin-2 OS=Gallus gallus OX=9031 GN=STMN2 PE=2 SV=1	STMN2	20.882	1.82	1.482	0.725	2.589	0.379	0.286	0.511	0.485	0.325	1.576	0.601
Q5ZMU6	Serine/threonine-protein phosphatase 4 regulatory subunit 2 OS=Gallus gallus OX=9031 GN=PPP4R2 PE=2 SV=1	PPP4R2	44.962	1.253	1.323	0.961	1.155	0.812	0.675	0.955	0.922	0.798	1.118	0.859
Q90YH9	Testin OS=Gallus gallus OX=9031 GN=TES PE=2 SV=1	TES	47.983	1.081	1.054	1.41	1.134	0.783	0.863	0.759	0.816	0.842	1.406	0.956
E1C6F0	U1 small nuclear ribonucleoprotein C OS=Gallus gallus OX=9031 GN=SNRPC PE=3 SV=1	SNRPC	17.396	1.127	1.147	1.139	1.278	0.908	0.696	0.584	0.824	0.841	1.261	1.175
P13731	Serpin H1 OS=Gallus gallus OX=9031 GN=SERPINH1 PE=1 SV=2	SERPINH1	45.682	1.382	0.963	1.071	1.798	0.714	0.923	0.535	0.734	0.865	1.264	0.753
P32429	60S ribosomal protein L7a OS=Gallus gallus OX=9031 GN=RPL7A PE=2 SV=2	RPL7A	29.999	0.818	0.879	0.773	0.71	1.154	1.069	1.257	1.245	1.132	1	1.037
Q98TF7	60S ribosomal protein L35 OS=Gallus gallus OX=9031 GN=RPL35 PE=2 SV=3	RPL35	14.551			0.804	0.797			1.218	1.149			1.078
Q5ZIG2	Pre-mRNA-splicing factor SLU7 OS=Gallus gallus OX=9031 GN=SLU7 PE=2 SV=1	SLU7	65.364	1.354	0.977	1.084	1.162	0.835	0.918	0.834	0.782	0.784	1.128	0.96
P30352	Serine/arginine-rich splicing factor 2 OS=Gallus gallus OX=9031 GN=SRSF2 PE=2 SV=1	SRSF2	25.524	1.082	1.088	1.072	1.181	0.901	0.676	0.71	0.878	0.928	1.35	1.203
O57604	Podocalyxin OS=Gallus gallus OX=9031 GN=PODXL PE=1 SV=1	PODXL	61.014	1.223	1.142	1.248	1.368	0.97	0.966	1.012	0.8	0.809	0.894	0.551
P02259	Histone H5 OS=Gallus gallus OX=9031 PE=1 SV=2	--	20.733	0.779	0.864	0.672	0.708	1.022	1.188	1.356	1.546	0.995	1.139	0.737
P68497	Metallothionein OS=Gallus gallus OX=9031 PE=1 SV=1	--	6.4616	1.26	1.478	0.909	1.222	0.282	0.251	0.211	1.015	1.012	1.639	1.284
P41125	60S ribosomal protein L13 OS=Gallus gallus OX=9031 GN=RPL13 PE=2 SV=2	RPL13	24.395	0.816	0.902	0.835	0.814	1.099	1.134	1.201	1.162	1.133	0.981	1.027
Q5ZM65	Phosphatidylserine synthase 1 OS=Gallus gallus OX=9031 GN=PTDSS1 PE=2 SV=2	PTDSS1	55.51	1.28	1.826	0.887	1.902	0.611	0.45	0.554	0.776	0.911	0.958	0.836
Q5F384	Protein YIPF3 OS=Gallus gallus OX=9031 GN=YIPF3 PE=2 SV=1	YIPF3	36.942	1.482	1.482	1.028	1.553	0.89	0.642	0.864	0.82	0.706	0.74	0.711
P62207	Serine/threonine-protein phosphatase PP1-beta catalytic subunit OS=Gallus gallus OX=9031 GN=PPP1CB PE=1 SV=3	PPP1CB	37.186	1.338	1.357	1.294	1.589	0.91	0.569	0.578	0.726	0.783	1.008	0.776
E1BTN3	Ras-associating domain-containing protein OS=Gallus gallus OX=9031 GN=RASSF7 PE=4 SV=5	RASSF7	49.883			1.254	1.432			0.579	0.755			0.96
E1C115	Eukaryotic translation initiation factor 4E binding protein 1(predicted) OS=Gallus gallus OX=9031 GN=EIF4EBP1 PE=3 SV=1	EIF4EBP1	12.5	1.178	1.276	0.948	1.257	0.907	0.776	0.804	0.933	0.836	1.016	0.986
F1NJ37	Myosin light chain, embryonic(predicted) OS=Gallus gallus OX=9031 GN=MYL4 PE=4 SV=2	MYL4	20.652	0.625	0.662	1.092	0.786	1.059	1.414	1.014	1.176	0.853	1.473	0.98
F1NV32	Secretory carrier-associated membrane protein OS=Gallus gallus OX=9031 GN=SCAMP2 PE=3 SV=3	SCAMP2	36.969	1.496	1.588	1.094	1.745	0.943	0.547	0.64	0.807	0.626	0.725	0.666
E1BTB7	C1q domain-containing protein OS=Gallus gallus OX=9031 PE=4 SV=4	--	66.759	1.228	0.967	1.255	1.498	0.704	0.763	0.493	0.832	0.839	1.504	0.89
R4GI80	Synaptopodin(predicted) OS=Gallus gallus OX=9031 GN=SYNPO PE=4 SV=3	SYNPO	117.82	1.367	1.292			0.758	0.572			0.806	1.169
A0A1D5NVP6	Neuronal pentraxin receptor(predicted) OS=Gallus gallus OX=9031 GN=NPTXR PE=4 SV=2	NPTXR	50.736	0.984	1.166	1.235	1.414	0.976	0.867	0.991	0.704	1.122	0.929	0.639
E1C857	Tetraspanin OS=Gallus gallus OX=9031 GN=TSPAN6 PE=3 SV=3	TSPAN6	27.827	1.204	1.027	1.525	0.99	0.983	0.823	0.733	0.924	0.922	1.054	0.851
F1NPD3	60S ribosomal protein L18a OS=Gallus gallus OX=9031 GN=RPL18A PE=3 SV=4	RPL18A	17.506	0.879	0.988	0.801	0.809	1.174	1.018	1.287	1.205	1.068	0.895	0.903
F1NGM1	Phosphatidylinositol-3,5-bisphosphate 3-phosphatase OS=Gallus gallus OX=9031 GN=MTMR1 PE=3 SV=3	MTMR1	74.21	1.375	1.509	1.076	1.07	0.852	0.496	0.92	0.996	0.56	1.146	0.919
A0A452J822	PRA1 family protein OS=Gallus gallus OX=9031 GN=ARL6IP5 PE=3 SV=1	ARL6IP5	21.564	1.202	1.152	1.154	1.197	1.025	0.826	0.751	0.886	0.849	0.92	0.69
A0A3Q2TWQ7	VWFD domain-containing protein OS=Gallus gallus OX=9031 PE=4 SV=1	--	30.028			1.244	1.233			0.827	0.826			0.865
E1C4M9	L-type amino acid transporter 4 OS=Gallus gallus OX=9031 GN=SLC43A2 PE=3 SV=4	SLC43A2	62.018	1.517	1.539	1.06	1.802	0.676	0.741	0.625	0.702	0.665	0.797	0.767
A0A1D5PY43	G kinase anchoring protein 1(predicted) OS=Gallus gallus OX=9031 GN=GKAP1 PE=3 SV=3	GKAP1	41.882	0.958	1.561	0.764	2.648	0.767	0.7	0.471	0.464	0.667	1.328	0.556
E1BQH9	UDP-glucose glycoprotein glucosyltransferase 2(predicted) OS=Gallus gallus OX=9031 GN=UGGT2 PE=3 SV=4	UGGT2	178.99			1.157	1.164			0.923	0.811			0.953
A0A1D5P8V6	UBA domain-containing protein OS=Gallus gallus OX=9031 GN=UBAP2L PE=4 SV=2	UBAP2L	113.92	1.386	1.487	1.069	1.486	0.641	0.528	0.712	0.744	0.658	1.228	0.76
A0A3Q2UHE4	SH3 domain-containing protein OS=Gallus gallus OX=9031 GN=CTTN PE=4 SV=1	CTTN	58.021	1.826	1.607			0.601	0.469			0.446	0.886
F1N8J7	LIM zinc-binding domain-containing protein OS=Gallus gallus OX=9031 GN=CRIP1 PE=4 SV=2	CRIP1	8.5998	1.532	1.683	1.431	1.225	0.703	0.355	0.441	0.894	0.646	0.73	0.99
A0A1L1RJI4	Dehydrogenase/reductase SDR family member 11 OS=Gallus gallus OX=9031 GN=DHRS11 PE=4 SV=1	DHRS11	27.644	0.915	0.728	0.83	0.989	1.13	1.248	1.045	1.247	1.161	0.907	0.907
R4GG24	Aldo_ket_red domain-containing protein OS=Gallus gallus OX=9031 GN=AKR1E2 PE=3 SV=1	AKR1E2	35.808	0.874	0.621	0.68	0.933	1.077	1.273	1.031	1.086	1.326	0.932	1.324
E1C896	Selenoprotein K OS=Gallus gallus OX=9031 GN=SELENOK PE=3 SV=1	SELENOK	10.158	1.435	1.561	1.16	1.166	0.918	0.474	0.827	1.032	0.709	0.84	0.809
A0A1D5PA60	Methionine--tRNA ligase, cytoplasmic OS=Gallus gallus OX=9031 GN=MARS PE=3 SV=2	MARS	100.23			1.176	1.103			0.905	0.811			1.02
E1C699	Complex I-9kD OS=Gallus gallus OX=9031 GN=NDUFV3 PE=3 SV=2	NDUFV3	42.814	1.261	1.466			0.76	0.659			0.644	1.174
E1C2H4	LEM domain-containing protein OS=Gallus gallus OX=9031 GN=LEMD2 PE=4 SV=4	LEMD2	77.059	1.483	1.183	1.172	1.67	0.898	0.651	0.602	0.679	0.655	1.084	0.753
A0A3Q2UAJ4	Laminin subunit gamma 1(predicted) OS=Gallus gallus OX=9031 GN=LAMC1 PE=4 SV=1	LAMC1	175.3	1.057	0.938	1.273	1.204	0.895	0.939	0.667	0.902	0.95	1.248	0.886
A0A3Q2U578	Histone H3 OS=Gallus gallus OX=9031 PE=3 SV=1	--	10.927	0.64	0.82	0.636	0.657	0.904	1.611	1.328	1.343	1.082	1.066	1.094
F1NWS4	Aryl hydrocarbon receptor 1 beta(predicted) OS=Gallus gallus OX=9031 GN=LOC100859347 PE=4 SV=3	LOC100859347	105.67	0.593	0.691			1.417	1.239			1.416	0.784
A0A1D5NUQ4	Ribos_L4_asso_C domain-containing protein OS=Gallus gallus OX=9031 GN=RPL4 PE=3 SV=2	RPL4	43.888	0.88	0.962	0.906	0.787	1.14	1.104	1.236	1.205	1.052	0.931	0.888
F1NZJ2	Hexokinase OS=Gallus gallus OX=9031 GN=HK1 PE=3 SV=3	HK1	86.985	1.276	1.075	1.223	1.276	1.046	0.855	0.781	0.931	0.85	0.836	0.744
E1BXS1	BCL2 like 13(predicted) OS=Gallus gallus OX=9031 GN=BCL2L13 PE=3 SV=3	BCL2L13	51.179	1.132	1.174	0.92	1.448	0.921	0.849	0.819	0.929	0.88	1.054	0.928
A0A1D5PAE7	Elongin-A OS=Gallus gallus OX=9031 GN=TCEB3 PE=4 SV=1	TCEB3	87.916	1.338	2.038			0.516	0.521			0.435	1.058
F1NMQ3	PEST proteolytic signal-containing nuclear protein OS=Gallus gallus OX=9031 GN=PCNP PE=4 SV=1	PCNP	19.103	1.738	2.08	0.702	2.448	0.464	0.362	0.528	0.584	0.484	0.73	0.659
F1N8X8	Tight junction protein 3(predicted) OS=Gallus gallus OX=9031 GN=TJP3 PE=4 SV=3	TJP3	115.06	1.227	1.053	1.446	1.022	0.908	0.885	0.858	0.814	0.832	1.102	0.867
F1NKR0	GDNF family receptor alpha 3(predicted) OS=Gallus gallus OX=9031 GN=GFRA3 PE=3 SV=3	GFRA3	47.443	1.165	1.521			0.735	0.716			0.967	0.885
F1N9R1	Catenin alpha 3(predicted) OS=Gallus gallus OX=9031 GN=CTNNA3 PE=3 SV=2	CTNNA3	100.05	1.236	1.464	1.123	1.175	1.098	0.75	0.861	0.995	0.56	0.745	0.897
H9KZ12	Scaffold attachment factor B1(predicted) OS=Gallus gallus OX=9031 GN=SAFB2 PE=4 SV=3	SAFB2	108.41	1.118	1.091	1.036	1.21	0.933	0.83	0.808	0.825	0.817	1.224	1.133
R4GHW9	Band 4.1 OS=Gallus gallus OX=9031 GN=EPB41 PE=4 SV=2	EPB41	120.19	1.098	1.263	1.045	1.453	0.883	0.826	0.764	0.823	0.803	1.25	0.899
A0A1D5PIG8	V-SNARE coiled-coil homology domain-containing protein OS=Gallus gallus OX=9031 GN=VAMP4 PE=4 SV=2	VAMP4	16.313	1.267	1.282			0.818	0.649			0.778	1.182
E1C1N8	Tudor domain-containing protein OS=Gallus gallus OX=9031 GN=AKAP1 PE=4 SV=3	AKAP1	95.474	1.637	2.08			0.446	0.23			0.412	1.056
A0A3Q2U3I1	ENTH domain-containing protein OS=Gallus gallus OX=9031 GN=EPN2 PE=3 SV=1	EPN2	52.482	1.268	1.508	1.076	1.588	0.841	0.64	0.684	0.819	0.659	1.044	0.8
A0A3Q2UB57	Putative LOC102087994(predicted) OS=Gallus gallus OX=9031 PE=4 SV=1	--	93.171	0.62	0.552			1.192	1.538			0.614	1.595
E1BSI4	Charged multivesicular body protein 5(predicted) OS=Gallus gallus OX=9031 GN=CHMP5 PE=3 SV=1	CHMP5	24.602	1.211	1.14	0.945	1.606	0.809	0.9	0.645	0.78	0.763	1.177	1.004
A0A3Q3B025	LIM zinc-binding domain-containing protein OS=Gallus gallus OX=9031 GN=LIMA1 PE=4 SV=1	LIMA1	85.113	1.553	1.334	1.015	2.025	0.812	0.52	0.514	0.654	0.548	1.15	0.724
A0A1D5PEB6	Claudin OS=Gallus gallus OX=9031 GN=CLDN15 PE=3 SV=1	CLDN15	24.377	1.975	1.517	1.088	1.947	0.953	0.57	0.511	0.608	0.357	0.522	0.642
A0A1D5PQF7	E2F_TDP domain-containing protein OS=Gallus gallus OX=9031 GN=E2F8 PE=3 SV=2	E2F8	81.083	1.518	1.239			0.619	0.547			0.54	1.473
A0A3Q3A5B2	Lipase maturation factor 1(predicted) OS=Gallus gallus OX=9031 PE=3 SV=1	--	18.808	1.211	0.99	1.188	1.27	1.019	0.789	0.818	0.905	0.788	0.984	0.809
A0A3Q2UAL0	Sperm associated antigen 1(predicted) OS=Gallus gallus OX=9031 GN=SPAG1 PE=4 SV=1	SPAG1	65.035	1.14	1.012			0.808	0.788			0.899	1.371
F1NXX9	Bactericidal permeability-increasing protein OS=Gallus gallus OX=9031 GN=LBP PE=3 SV=3	LBP	52.779	1.095	1.378	1.462	1.068	0.962	0.925	0.9	0.892	0.954	0.682	0.671
F1NZS9	Thymopoietin isoform x1(predicted) OS=Gallus gallus OX=9031 GN=TMPO PE=3 SV=1	TMPO	50.171	1.245	1.469	1.19	1.444	0.801	0.458	0.57	0.931	0.606	1.168	0.886
A0A1D5NW27	Tubulin alpha chain OS=Gallus gallus OX=9031 GN=TUBA1A PE=3 SV=1	TUBA1A	50.135	1.172	1.266	1.092	1.247	0.996	0.703	0.739	0.893	0.982	0.884	1.029
R4GFY1	Mediator of RNA polymerase II transcription subunit 10 OS=Gallus gallus OX=9031 GN=MED10 PE=3 SV=2	MED10	16.783	0.781	0.76	0.864	0.941	1.237	0.997	1.102	1.041	1.374	0.954	1.088
A0A1D5P888	Serine/threonine-protein phosphatase OS=Gallus gallus OX=9031 GN=PPP1CA PE=3 SV=2	PPP1CA	39.101	1.178	1.21	1.12	1.656	0.957	0.768	0.63	0.77	0.809	1.077	0.788
A0A1D5PFJ2	Calpain inhibitor OS=Gallus gallus OX=9031 GN=CAST PE=3 SV=2	CAST	78.061	1.688	1.708	1.072	1.831	0.474	0.351	0.671	0.714	0.532	1.133	0.663
E1BRR4	Scavenger receptor class A member 5 OS=Gallus gallus OX=9031 GN=SCARA5 PE=3 SV=4	SCARA5	53.34	0.533	0.726	0.76	0.597	1.238	1.078	1.195	1.246	1.375	1.186	1.267
A0A1D5PR60	Metadherin(predicted) OS=Gallus gallus OX=9031 GN=MTDH PE=4 SV=2	MTDH	41.374	1.441	1.849	0.599	2.611	0.642	0.474	0.434	0.519	0.56	0.895	0.562
A0A3Q2U926	Asp-B-Hydro_N domain-containing protein OS=Gallus gallus OX=9031 GN=ASPH PE=4 SV=1	ASPH	37.277	1.144	1.187	1.07	1.23	1.004	0.726	0.794	1.013	0.967	0.937	0.888
F1NM98	Protein phosphatase 1 regulatory subunit 3D OS=Gallus gallus OX=9031 PE=4 SV=4	--	35.06			1.241	1.469			0.597	0.743			0.928
F1NFJ5	Phosphodiesterase OS=Gallus gallus OX=9031 GN=PDE3B PE=3 SV=3	PDE3B	121.53	0.888	1.084	1.143	1.518	0.702	0.914	0.916	0.633	1.382	1.101	0.775
A0A3Q2TS28	Protein HGH1 homolog OS=Gallus gallus OX=9031 PE=4 SV=1	--	22.319	0.927	0.698	0.986	0.895	1.226	1.244	1.094	1.182	1.02	0.967	0.864
A0A3Q2UD21	JC7(predicted) OS=Gallus gallus OX=9031 GN=NUCKS1 PE=4 SV=1	NUCKS1	32.625	0.919	1.649	1.019	1.909	0.829	0.581	0.584	0.619	0.759	1.256	0.823
A0A1L1S0X5	60S ribosomal protein L34 OS=Gallus gallus OX=9031 GN=RPL34 PE=3 SV=2	RPL34	13.306	0.663	0.797	0.724	0.715	1.3	1.142	1.288	1.225	1.262	0.93	1.087
F1P203	MARVEL domain-containing protein OS=Gallus gallus OX=9031 GN=CMTM4 PE=4 SV=4	CMTM4	23.567	1.292	1.47	1.336	1.408	1.06	0.599	0.654	0.791	0.738	0.803	0.786
A0A1D5PNL6	Zinc finger MYND-type containing 11(predicted) OS=Gallus gallus OX=9031 GN=ZMYND11 PE=4 SV=1	ZMYND11	70.904	1.335	1.08	0.78	1.268	0.761	0.523	0.593	0.914	0.991	1.299	1.467
F1NIH3	Neutrophil cytosolic factor 2(predicted) OS=Gallus gallus OX=9031 GN=NCF2 PE=3 SV=3	NCF2	57.783	1.222	1.096	1.155	1.336	0.955	0.794	0.725	0.809	0.852	1.034	0.966
A0A1D5NW88	Microtubule-associated protein OS=Gallus gallus OX=9031 GN=MAP4 PE=4 SV=2	MAP4	111.7	1.486	1.426	0.935	1.719	0.684	0.636	0.688	0.861	0.674	1.124	0.872
A0A3Q2UB31	Protocadherin 1(predicted) OS=Gallus gallus OX=9031 GN=PCDH1 PE=4 SV=1	PCDH1	121.31	1.336	1.374	1.08	1.047	0.752	0.802	0.88	1.009	0.798	0.91	0.933
R4GKH5	MARVEL domain-containing protein OS=Gallus gallus OX=9031 GN=SYPL1 PE=3 SV=1	SYPL1	25.905	1.415	1.639			0.78	0.584			0.517	0.994
A0A3Q2UGJ2	STAT_int domain-containing protein OS=Gallus gallus OX=9031 GN=LOC112530959 PE=4 SV=1	LOC112530959	43.014	1.43	1.229	1.285	1.597	1.084	0.734	0.541	0.732	0.736	0.752	0.805
A0A3Q2TYH6	Ig-like domain-containing protein OS=Gallus gallus OX=9031 PE=4 SV=1	--	10.523			0.766	0.8			1.06	1.14			1.285
F6QYT5	Plus3 domain-containing protein OS=Gallus gallus OX=9031 GN=RTF1 PE=4 SV=3	RTF1	78.596	0.997	0.932	1.163	1.243	0.826	0.848	0.733	0.85	0.938	1.499	1.01
A0A3Q3AUY5	Secretory carrier-associated membrane protein OS=Gallus gallus OX=9031 GN=SCAMP3 PE=3 SV=1	SCAMP3	32.436	1.312	1.206	1.099	1.383	0.994	0.669	0.68	0.97	0.832	0.952	0.793
E1BQN6	Protein kinase C OS=Gallus gallus OX=9031 GN=PRKCZ PE=3 SV=1	PRKCZ	68.248	1.096	1.166	1.116	1.222	0.946	0.886	0.826	0.799	0.877	1.047	1.043
F1NQA5	Smg4_UPF3 domain-containing protein OS=Gallus gallus OX=9031 GN=UPF3B PE=3 SV=4	UPF3B	56.926	1.168	1.14	1.178	1.46	0.894	0.745	0.528	0.832	0.816	1.238	0.979
A0A1D5PW58	Arf-GAP domain-containing protein OS=Gallus gallus OX=9031 GN=ARFGAP3 PE=4 SV=2	ARFGAP3	61.839	1.206	1.453	0.958	1.287	0.792	0.708	0.858	0.93	0.712	1.088	0.968
A0A1L1RNT6	60S ribosomal protein L14 OS=Gallus gallus OX=9031 GN=RPL14 PE=3 SV=2	RPL14	13.946	0.926	0.935	0.777	0.854	1.184	1.016	1.301	1.245	1.058	0.914	0.911
F1P1R2	RNA binding motif protein 19(predicted) OS=Gallus gallus OX=9031 GN=RBM19 PE=4 SV=2	RBM19	107.87	1.177	1.304	1.126	1.292	0.865	0.732	0.769	0.782	0.772	1.14	1.03
F1NRQ2	Protein NDRG3 OS=Gallus gallus OX=9031 GN=LOC107057310 PE=3 SV=3	LOC107057310	41.071	1.42	1.387	1.031	1.332	0.761	0.696	0.946	0.81	0.649	1.039	0.879
A0A3Q2TSV4	SAFB like transcription modulator OS=Gallus gallus OX=9031 PE=4 SV=1	--	53.818	1.244	1.224	1.084	1.567	0.784	0.65	0.542	0.762	0.754	1.378	0.947
A0A1D5NY15	Agrin OS=Gallus gallus OX=9031 GN=AGRN PE=4 SV=2	AGRN	222.31	1.148	0.971	1.188	1.253	0.952	0.898	0.689	0.877	0.91	1.145	0.901
A0A3Q2UGE9	BAT2_N domain-containing protein OS=Gallus gallus OX=9031 GN=PRRC2C PE=4 SV=1	PRRC2C	297.78	1.449	1.519			0.702	0.686			0.617	0.965
R4GKJ9	G_PROTEIN_RECEP_F1_2 domain-containing protein OS=Gallus gallus OX=9031 GN=FFAR4 PE=4 SV=3	FFAR4	39.395	0.823	0.973	0.922	0.882	1.124	1.305	1.245	1.413	0.755	1.087	0.545
F1NT93	DJ-1_PfpI domain-containing protein(predicted) OS=Gallus gallus OX=9031 GN=GATD3A PE=4 SV=4	GATD3A	27.3	1.05	1.122	1.149	1.31	0.994	0.7	0.644	0.672	0.863	1.28	1.146
E1C7K1	Family with sequence similarity 98 member B(predicted) OS=Gallus gallus OX=9031 GN=FAM98B PE=3 SV=5	FAM98B	47.601	1.114	1.19	1.122	1.277	1	0.742	0.571	0.968	0.958	1.007	1.055
A0A1L1RXA5	Receptor expression-enhancing protein OS=Gallus gallus OX=9031 GN=REEP5 PE=3 SV=2	REEP5	37.839	1.35	1.414	1.214	1.211	1.02	0.664	0.749	1.01	0.708	0.804	0.788
A0A1D5PDE6	Myristoylated alanine-rich C-kinase substrate OS=Gallus gallus OX=9031 GN=MARCKS PE=3 SV=1	MARCKS	27.643	2.021	1.914	0.65	3.022	0.484	0.411	0.276	0.486	0.318	0.681	0.435
A0A3Q2TS16	Non-specific serine/threonine protein kinase OS=Gallus gallus OX=9031 GN=MARK1 PE=3 SV=1	MARK1	80.012	1.373	1.468	1.126	1.608	0.9	0.687	0.712	0.827	0.691	0.835	0.69
A0A3Q2U968	VWFA domain-containing protein OS=Gallus gallus OX=9031 GN=ITGAD PE=3 SV=1	ITGAD	110.93			1.285	1.172			0.841	0.918			0.776
A0A1D5PEL3	Septin-5 OS=Gallus gallus OX=9031 GN=SEPT5 PE=3 SV=2	SEPT5	50.779	1.186	1.22	1.088	1.051	0.816	0.684	0.855	0.999	0.768	1.317	1.078
A0A1D5P7X3	Macrophage-capping protein OS=Gallus gallus OX=9031 GN=CAPG PE=3 SV=2	CAPG	36.05	1.301	0.928	1.535	1.164	0.829	0.871	0.568	0.86	1.07	0.964	0.874
A0A3Q2UEC2	Golgin subfamily B member 1(predicted) OS=Gallus gallus OX=9031 PE=4 SV=1	--	62.439	1.205	1.277			0.906	0.826			0.76	1.016
A0A1D5PUE2	Unc-50 inner nuclear membrane RNA binding protein(predicted) OS=Gallus gallus OX=9031 GN=UNC50 PE=3 SV=1	UNC50	30.29	1.267	1.416	1.141	1.91	0.86	0.631	0.525	0.7	0.647	1.143	0.663
A0A3Q2U1B0	Periostin(predicted) OS=Gallus gallus OX=9031 GN=POSTN PE=4 SV=1	POSTN	94.204	1.54	1.38	1.585	1.708	0.781	0.636	0.476	0.667	0.671	0.928	0.496
A0A1D5PDK5	Calponin-homology (CH) domain-containing protein OS=Gallus gallus OX=9031 GN=IGSF9 PE=4 SV=3	IGSF9	20.599	1.045	0.865	1.339	1.081	0.772	0.852	0.59	0.888	0.954	1.577	1.094
A0A1L1RY50	ENTH domain-containing protein OS=Gallus gallus OX=9031 GN=LOC772071 PE=3 SV=2	LOC772071	65.555	1.237	1.284	1.162	1.593	1.001	0.93	0.663	0.742	0.717	0.832	0.712
A0A1D5PT04	Nucleolar protein 6 OS=Gallus gallus OX=9031 GN=NOL6 PE=3 SV=2	NOL6	128.99	1.197	1.316	1.217	1.285	0.968	0.7	0.955	0.919	0.877	0.933	0.607
F1NI39	Transmembrane protein 87A(predicted) OS=Gallus gallus OX=9031 GN=TMEM87B PE=4 SV=3	TMEM87B	60.614	1.131	1.134	1.126	1.28	0.968	0.848	0.743	1.014	0.825	0.894	0.75
F1NU16	Splicing factor 3a subunit 1(predicted) OS=Gallus gallus OX=9031 GN=SF3A1 PE=4 SV=2	SF3A1	88.486	1.097	1.094	1.182	1.33	0.898	0.764	0.662	0.869	0.876	1.201	0.968
A0A3Q2U530	MAP7 domain-containing protein 3 isoform C(predicted) OS=Gallus gallus OX=9031 GN=MAP7D3 PE=3 SV=1	MAP7D3	94.608	1.055	1.083	1.212	1.066	0.866	0.838	0.75	0.865	1.009	1.18	1.122
H9L022	Scaffold attachment factor B1-like isoform X1(predicted) OS=Gallus gallus OX=9031 GN=SAFB PE=4 SV=2	SAFB	103.74	1.066	0.998	1.071	1.244	0.86	0.702	0.835	0.822	1.019	1.376	1.035
F1NXB0	Procollagen-lysine 5-dioxygenase OS=Gallus gallus OX=9031 GN=PLOD2 PE=4 SV=3	PLOD2	81.272			1.132	1.286			0.876	0.861			0.84
A0A1L1RY74	Mago-bind domain-containing protein OS=Gallus gallus OX=9031 GN=PYM1 PE=3 SV=2	PYM1	23.027	1.161	1.295			0.819	0.837			0.853	1.035
R4GIW4	X-prolyl aminopeptidase 2(predicted) OS=Gallus gallus OX=9031 GN=XPNPEP2 PE=3 SV=1	XPNPEP2	75.788	1.216	1.3	1.095	1.247	0.579	0.844	1.054	0.662	0.766	1.23	0.924
F1NS44	RING-type E3 ubiquitin transferase OS=Gallus gallus OX=9031 GN=UHRF2 PE=4 SV=2	UHRF2	91.993			1.167	1.443			0.599	0.703			1.078
E1BTX4	UBX domain-containing protein 7 OS=Gallus gallus OX=9031 GN=UBXN7 PE=4 SV=4	UBXN7	51.783	1.246	1.502	1.166	1.471	0.807	0.572	0.651	0.859	0.658	1.174	0.825
A0A3Q2UK47	Protein transport protein Sec31A OS=Gallus gallus OX=9031 GN=SEC31A PE=3 SV=1	SEC31A	125.15	1.072	1.475	1.095	1.339	0.853	0.7	0.864	0.726	0.828	1.068	0.978
A0A1L1S057	AIF-MLS domain-containing protein OS=Gallus gallus OX=9031 GN=MGARP PE=4 SV=2	MGARP	24.974	0.938	0.69	0.898	0.926	1.099	1.341	1.004	1.047	1.035	0.982	1.16
A0A1D5Q006	Protein CDV3 homolog OS=Gallus gallus OX=9031 GN=CDV3 PE=3 SV=1	CDV3	21.64	1.448	1.329	0.944	1.822	0.781	0.51	0.619	0.715	0.647	0.931	0.829
F1NZR2	ENTH domain-containing protein OS=Gallus gallus OX=9031 GN=EPN3 PE=3 SV=4	EPN3	67.84	1.309	1.505	1.103	2.108	0.827	0.534	0.462	0.579	0.717	1.069	0.679
A0A1L1RTK9	RRM domain-containing protein OS=Gallus gallus OX=9031 GN=EIF4B PE=4 SV=2	EIF4B	97.948	1.401	1.495	0.959	1.991	0.694	0.476	0.521	0.652	0.582	1.199	0.718
A0A3Q2UKN9	Chromosome 18 open reading frame 32(predicted) OS=Gallus gallus OX=9031 GN=CZH18ORF32 PE=3 SV=1	CZH18ORF32	22.289	1.3	1.253	1.152	1.507	1.03	0.808	0.705	0.805	0.856	0.74	0.805
A0A3Q2TV38	Filamin (Fragment)(predicted) OS=Gallus gallus OX=9031 GN=FLNA PE=4 SV=1	FLNA	43.293	1.318	0.868	1.356	1.406	0.974	0.738	0.586	0.838	0.597	1.494	0.782
F1NIK4	Ribosomal protein L36a like(predicted) OS=Gallus gallus OX=9031 GN=RPL36A PE=3 SV=4	RPL36A	12.285	0.713	0.859	0.787	0.794	1.192	1.15	1.265	1.162	1.134	0.985	1.06
F1P418	Diphthine methyl ester synthase OS=Gallus gallus OX=9031 GN=DPH5 PE=3 SV=2	DPH5	31.846			1.114	1.245			0.881	0.878			0.881
A0A1D5PHL1	RNA binding motif protein 14(predicted) OS=Gallus gallus OX=9031 GN=RBM14 PE=4 SV=2	RBM14	77.306	1.134	1.258	1.107	1.809	0.843	0.614	0.559	0.679	0.783	1.475	0.808
F1NT18	Cytochrome P450(predicted) OS=Gallus gallus OX=9031 GN=CYP3A5 PE=3 SV=1	CYP3A5	58.247	1.232	1.701	1.526	1.102	0.829	0.77	0.709	1.062	0.834	0.658	0.562
F1NBV2	Arf-GAP domain-containing protein OS=Gallus gallus OX=9031 GN=AGFG1 PE=4 SV=4	AGFG1	56.031	1.078	1.394	0.989	2.252	0.684	0.865	0.513	0.575	0.776	1.204	0.558
F1P0L9	Protein kinase C OS=Gallus gallus OX=9031 GN=PRKCI PE=3 SV=3	PRKCI	52.834	1.059	1.158			0.754	0.659			1.22	1.177
A0A1D5P2D3	SUI1 domain-containing protein OS=Gallus gallus OX=9031 GN=EIF1B PE=3 SV=1	EIF1B	12.823	1.713	1.971	0.749	2.768	0.549	0.52	0.346	0.515	0.484	0.636	0.51
R4GJX3	Interferon-inducible transmembrane protein 3(predicted) OS=Gallus gallus OX=9031 GN=LOC770612 PE=3 SV=2	LOC770612	14.947	1.432	1.176	1.324	1.374	1.022	0.772	0.726	0.792	0.838	0.734	0.761
A0A3Q2U0X4	C2 domain-containing protein OS=Gallus gallus OX=9031 PE=4 SV=1	--	57.018			0.812	0.775			1.199	1.118			1.146
F1NV09	Epithelial cell adhesion molecule OS=Gallus gallus OX=9031 GN=EPCAM PE=3 SV=2	EPCAM	33.611	1.42	1.254	1.123	1.077	0.861	0.802	0.795	1.141	0.848	0.772	0.822
E1BU27	Aldo_ket_red domain-containing protein OS=Gallus gallus OX=9031 GN=AKR1D1 PE=3 SV=4	AKR1D1	49.535	0.992	1.058	0.731	0.705	1.142	1.279	1.262	1.387	0.968	0.621	0.956
A0A1D5PFT8	ENTH domain-containing protein OS=Gallus gallus OX=9031 GN=PICALM PE=3 SV=2	PICALM	66.254	1.161	1.134	1.113	1.674	1.05	0.849	0.616	0.682	0.849	0.866	0.883
E1BVC8	Secretory carrier-associated membrane protein OS=Gallus gallus OX=9031 GN=SCAMP1 PE=3 SV=2	SCAMP1	48.477	1.215	1.52	1.061	1.332	0.961	0.609	0.802	1.026	0.788	0.737	0.761
A0A1D5PJ08	Nidogen 1(predicted) OS=Gallus gallus OX=9031 GN=NID1 PE=4 SV=3	NID1	126.52	1.059	0.944	1.214	1.255	0.863	0.95	0.677	0.867	0.93	1.322	0.97
E1BQC0	MFS domain-containing protein OS=Gallus gallus OX=9031 GN=SLC22A18 PE=4 SV=4	SLC22A18	45.829	1.442	1.311	1.048	1.417	0.927	0.639	0.802	0.976	0.726	0.909	0.736
A0A3Q2U2T3	Putative proline-rich protein 21 (Fragment)(predicted) OS=Gallus gallus OX=9031 PE=4 SV=1	--	53.421	1.261	1.457			0.824	0.733			0.709	0.986
E1BQE4	RNA binding motif protein 26(predicted) OS=Gallus gallus OX=9031 GN=RBM26 PE=4 SV=2	RBM26	110.06	1.107	1.342	1.081	1.4	0.872	0.877	0.852	0.862	0.784	1.192	0.971
E1C250	ANK_REP_REGION domain-containing protein OS=Gallus gallus OX=9031 GN=KANK4 PE=4 SV=3	KANK4	107.59	1.665	1.322	1.151	1.586	0.831	0.373	0.584	0.706	0.473	1.243	0.95
A0A3Q2UNM0	HTH La-type RNA-binding domain-containing protein OS=Gallus gallus OX=9031 GN=LARP1 PE=4 SV=1	LARP1	108.48	1.159	1.264			0.949	0.86			0.852	1.046
A0A1D5PKV8	Protein SON(predicted) OS=Gallus gallus OX=9031 GN=SON PE=4 SV=2	SON	48.895	1.219	1.233	1.163	1.692	1.062	0.664	0.616	0.672	0.808	1.004	0.82
F1NYA2	Eukaryotic translation initiation factor 4H OS=Gallus gallus OX=9031 GN=EIF4H PE=4 SV=2	EIF4H	27.635	1.351	1.305			0.798	0.717			0.673	1.118
A0A1D5P0A1	UTP--glucose-1-phosphate uridylyltransferase OS=Gallus gallus OX=9031 GN=UGP2 PE=3 SV=1	UGP2	56.834	1.288	1.034	0.93	1.653	0.87	0.497	0.672	0.78	0.875	1.342	0.962
A0A3Q2TXI8	Mediator complex subunit 28 OS=Gallus gallus OX=9031 GN=MED28 PE=3 SV=1	MED28	19.525	0.85	0.824			1.092	1.106			1.062	1.147
E1BVP6	Heat shock protein family A (Hsp70) member 12A(predicted) OS=Gallus gallus OX=9031 GN=HSPA12A PE=4 SV=3	HSPA12A	74.675	1.289	1.208	1.355	1.089	0.787	0.874	0.668	1.08	0.792	1.039	0.872
A0A1D5NW68	Albumin OS=Gallus gallus OX=9031 GN=ALB PE=4 SV=2	ALB	64.004	0.686	0.784	0.764	0.865	1.103	0.936	0.923	1.096	1.364	1.148	1.442
A0A1D5PMQ3	DNA helicase OS=Gallus gallus OX=9031 GN=CHD2 PE=4 SV=1	CHD2	212.83	0.932	0.993	0.685	0.782	1.004	1.078	1.172	1.283	1	1.051	1.125
A0A1D5NWH9	CSD domain-containing protein OS=Gallus gallus OX=9031 GN=YBX3 PE=4 SV=2	YBX3	30.873	1.15	1.222	0.906	2.234	0.87	0.743	0.522	0.563	0.858	1.16	0.706
F1NKZ2	MAP7 domain containing 2(predicted) OS=Gallus gallus OX=9031 GN=MAP7D2 PE=3 SV=5	MAP7D2	77.301	1.347	1.272	1.02	1.294	0.683	0.563	0.736	0.883	0.917	1.191	1.068
A0A1D5PXV5	Transcription factor(predicted) OS=Gallus gallus OX=9031 GN=SP1 PE=4 SV=1	SP1	77.568	1.05	1.056	1.064	1.216	0.891	0.587	0.725	0.93	0.917	1.516	1.066
E1C6E8	Palmdelphin(predicted) OS=Gallus gallus OX=9031 GN=PALMD PE=3 SV=3	PALMD	62.768	1.007	1.018	0.985	2.005	0.966	0.714	0.482	0.558	0.998	1.252	0.838
A0A1D5P5J0	FoP_duplication domain-containing protein OS=Gallus gallus OX=9031 GN=CHTOP PE=4 SV=1	CHTOP	26.154	1.226	1.456	1.068	2.057	0.624	0.285	0.356	0.611	0.478	1.874	0.845
A0A1D5NX91	IRF-2BP1_2 domain-containing protein OS=Gallus gallus OX=9031 GN=C5H14orf4 PE=3 SV=1	C5H14orf4	76.513	1.154	1.172	1.122	1.215	0.869	0.612	0.782	0.889	0.918	1.262	0.889
A0A1L1RLL0	TRASH domain-containing protein OS=Gallus gallus OX=9031 GN=RPL24 PE=3 SV=2	RPL24	17.688	0.767	0.867	0.89	0.769	1.165	1.198	1.272	1.13	1.048	0.998	1.046
A0A3Q2U0F7	Sidoreflexin OS=Gallus gallus OX=9031 GN=SFXN3 PE=3 SV=1	SFXN3	35.378	1.607	1.252	1.249	1.105	0.987	0.595	0.911	0.969	0.747	0.751	0.764
R4GLH9	Protein kinase domain-containing protein (Fragment)(predicted) OS=Gallus gallus OX=9031 PE=4 SV=4	--	103.01	0.806	0.487	1.486	0.434	1.48	1.598	1.571	1.26	1.039	0.712	0.275
F1N8U1	Mitochondrial ribosomal protein S36(predicted) OS=Gallus gallus OX=9031 GN=MRPS36 PE=4 SV=3	MRPS36	11.645	1.113	1.336	1.144	1.3	0.757	0.745	0.86	0.806	0.759	1.259	0.856
F1P4I3	V-SNARE coiled-coil homology domain-containing protein OS=Gallus gallus OX=9031 GN=VAMP3 PE=4 SV=3	VAMP3	11.687	1.437	1.262	1.134	1.533	1.083	0.612	0.724	1.087	0.648	0.877	0.55
E1C3S1	Monocarboxylate transporter 8(predicted) OS=Gallus gallus OX=9031 GN=SLC16A2 PE=4 SV=3	SLC16A2	57.598	1.442	1.421	1.048	1.328	1.069	0.467	0.801	0.806	0.671	0.87	1.017
F1NZV4	CAP-ZIP_m domain-containing protein OS=Gallus gallus OX=9031 GN=FAM21C PE=4 SV=3	FAM21C	146.21	1.577	1.58	1.007	2.006	0.638	0.502	0.578	0.632	0.558	1.086	0.766
E1BQ95	CD93 molecule(predicted) OS=Gallus gallus OX=9031 GN=CD248 PE=4 SV=2	CD248	58.828	1.052	1.137	1.187	1.361	0.874	0.879	0.619	0.928	0.767	1.278	0.884
A0A1D5NWM7	Ribosomal L1 domain containing 1(predicted) OS=Gallus gallus OX=9031 GN=RSL1D1 PE=4 SV=1	RSL1D1	49.601	1.344	1.542			0.581	0.63			0.655	1.196
A0A1D5PRD7	Glucocorticoid receptor OS=Gallus gallus OX=9031 GN=NR3C1 PE=3 SV=1	NR3C1	83.994	1.193	1.146	1.296	1.887	1.028	0.864	0.554	0.642	0.783	0.952	0.558
A0A3Q2UC12	Platelet-activating factor acetylhydrolase IB subunit alpha2 OS=Gallus gallus OX=9031 GN=PAFAH1B2 PE=4 SV=1	PAFAH1B2	26.806	1.252	1.272	1.01	0.987	0.814	0.808	0.881	0.955	0.82	0.933	1.114
A0A1D5PM21	Serine/arginine repetitive matrix protein 1 OS=Gallus gallus OX=9031 GN=SRRM1 PE=4 SV=2	SRRM1	98.932	1.009	1.158	1.026	1.15	0.917	0.683	0.802	0.894	0.961	1.296	1.195
A0A3Q2TXT4	WH2 domain-containing protein OS=Gallus gallus OX=9031 GN=WASH1 PE=3 SV=1	WASH1	52.529	1.237	1.217			0.87	0.793			0.678	1.188
A0A1L1RQ64	UBX domain-containing protein 4 isoform X1(predicted) OS=Gallus gallus OX=9031 GN=UBXN4 PE=4 SV=2	UBXN4	16.099	1.482	1.478			0.766	0.604			0.613	0.991
A0A1D5NVC3	Calpain catalytic domain-containing protein OS=Gallus gallus OX=9031 GN=CAPN7 PE=3 SV=2	CAPN7	84.737	1.69	1.446	1.142	1.037	0.801	0.475	0.977	0.966	0.586	0.909	0.889
A0A3Q2U068	Heterogeneous nuclear ribonucleoprotein U(predicted) OS=Gallus gallus OX=9031 GN=HNRNPU PE=4 SV=1	HNRNPU	85.564	1.18	1.192			0.959	0.862			0.756	1.074
A0A3Q3AFL8	Protein phosphatase 1 regulatory subunit 22 OS=Gallus gallus OX=9031 GN=LRRCC1 PE=3 SV=1	LRRCC1	111.29	0.829	0.857			1.056	1.16			1.218	0.971
F1P1C3	SEC7 domain-containing protein OS=Gallus gallus OX=9031 GN=IQSEC1 PE=3 SV=4	IQSEC1	130.88	1.088	1.141	1.151	1.346	0.944	0.926	0.882	0.856	0.884	1.04	0.753
E1C4Y3	Calcineurin B homologous protein 3 OS=Gallus gallus OX=9031 GN=TESC PE=4 SV=2	TESC	25.023	1.301	1.299			0.713	0.683			0.643	1.328
F1NRD4	C1q domain-containing protein OS=Gallus gallus OX=9031 GN=ADIPOQ PE=4 SV=1	ADIPOQ	26.46	1.165	0.785	1.438	1.331	0.841	0.818	0.602	0.802	0.718	1.69	0.797
A0A3Q2UHQ2	UBC core domain-containing protein OS=Gallus gallus OX=9031 GN=UBE2L6 PE=4 SV=1	UBE2L6	17.558	0.887	1.269	1.144	1.239	1.079	0.81	0.695	0.766	0.994	0.998	1.165
A0A1D5PHH8	DCS-1 OS=Gallus gallus OX=9031 GN=DCPS PE=3 SV=1	DCPS	26.996	1.155	1.344	1.297	1.554	1.043	0.869	0.597	0.82	0.661	0.867	0.692
A0A3Q2U8D7	Endoplasmic reticulum junction formation protein lunapark OS=Gallus gallus OX=9031 GN=LNPK PE=3 SV=1	LNPK	47.229	1.177	1.139	1.083	1.348	0.998	0.758	0.813	0.964	0.889	1.045	0.777
A0A1D5PXQ1	Nucleoporin 153(predicted) OS=Gallus gallus OX=9031 GN=NUP153 PE=4 SV=3	NUP153	151.03	1.039	1.152	1.119	1.195	0.929	0.66	0.687	0.838	0.785	1.421	1.163
A0A1D5NW15	Protein kinase domain-containing protein OS=Gallus gallus OX=9031 GN=AAK1 PE=4 SV=2	AAK1	48.982	1.38	1.301	1.213	1.574	1.159	0.366	0.826	0.594	0.782	0.968	0.769
A0A3Q3AYR7	t-SNARE coiled-coil homology domain-containing protein OS=Gallus gallus OX=9031 GN=STX5 PE=3 SV=1	STX5	38.392	1.167	1.266	0.97	1.606	0.761	0.871	0.643	0.716	0.766	1.072	1.05
E1C6A6	AT-hook containing transcription factor 1(predicted) OS=Gallus gallus OX=9031 GN=AHCTF1 PE=4 SV=3	AHCTF1	252.64	1.213	1.265	1.087	1.322	0.821	0.672	0.826	0.911	0.723	1.289	0.844
F1NIX0	60S ribosomal protein L8 OS=Gallus gallus OX=9031 GN=RPL8 PE=3 SV=2	RPL8	28.022	0.776	0.899	0.801	0.784	1.13	1.138	1.214	1.153	1.173	1.004	1.117
A0A1D5PTS7	FERM domain-containing protein OS=Gallus gallus OX=9031 PE=4 SV=1	--	65.623	1.281	1.175	1.084	1.232	0.994	0.848	0.711	1.065	0.753	0.89	0.862
A0A1D5PAP2	Ribosomal RNA processing 1B(predicted) OS=Gallus gallus OX=9031 GN=RRP1B PE=3 SV=2	RRP1B	84.456	1.306	2.024	1.147	1.416	0.49	0.677	0.72	0.73	0.786	0.653	0.876
F6UZR6	3-beta-hydroxysterol Delta (14)-reductase OS=Gallus gallus OX=9031 GN=LBR PE=3 SV=3	LBR	73.37	1.298	1.375	1.111	1.054	0.885	0.613	0.903	1.003	0.812	0.892	0.871
F7BQ59	Nuclear transcription factor Y subunit OS=Gallus gallus OX=9031 GN=NFYA PE=3 SV=1	NFYA	32.287	1.059	1.072	1.306	1.448	1.083	0.716	0.623	0.675	0.894	1.197	0.928
F1NBT7	Solute carrier family 43 member 3(predicted) OS=Gallus gallus OX=9031 GN=SLC43A3 PE=4 SV=4	SLC43A3	76.455			1.106	1.212			0.822	0.9			0.962
R4GH27	WH2 domain-containing protein OS=Gallus gallus OX=9031 GN=LMOD1 PE=4 SV=3	LMOD1	69.047			1.202	1.302			0.774	0.883			0.826
F1NYL5	Invariant chain(predicted) OS=Gallus gallus OX=9031 GN=CD74 PE=4 SV=1	CD74	24.812	1.414	1.233	1.039	1.354	0.971	0.877	0.795	0.999	0.723	0.754	0.796
A0A1D5PM46	Rap-GAP domain-containing protein OS=Gallus gallus OX=9031 GN=TSC2 PE=4 SV=1	TSC2	202.07	1.306	0.949	1.064	1.944	0.831	0.954	0.573	0.731	0.817	1.148	0.626
A0A3Q2UPQ7	CHDCT2 domain-containing protein OS=Gallus gallus OX=9031 PE=4 SV=1	--	25.354			1.162	1.192			0.847	0.861			0.941
A0A3Q2ULN8	Trinucleotide repeat containing adaptor 6B(predicted) OS=Gallus gallus OX=9031 GN=TNRC6B PE=3 SV=1	TNRC6B	187.65	1.172	1.541	1.115	1.294	0.663	0.606	0.736	0.656	0.619	1.364	1.211
A0A3Q2UCZ2	Huntingtin(predicted) OS=Gallus gallus OX=9031 GN=HTT PE=3 SV=1	HTT	342.46	1.259	1.389	1.155	1.037	0.921	0.663	1.004	1.002	0.71	1.028	0.808
F1NCS2	EWS RNA binding protein 1(predicted) OS=Gallus gallus OX=9031 GN=EWSR1 PE=3 SV=4	EWSR1	72.362	1.043	1.113			0.778	0.692			0.758	1.628
A0A3Q3ADH6	Protein kinase domain-containing protein OS=Gallus gallus OX=9031 GN=NRBP2 PE=4 SV=1	NRBP2	52.434	0.962	0.863			1.219	1.208			0.965	0.85
A0A3Q2UDK3	Rho guanine nucleotide exchange factor 6 OS=Gallus gallus OX=9031 GN=ARHGEF6 PE=4 SV=1	ARHGEF6	80.766	0.533	0.651	0.687	0.73	1.015	1.589	1.748	0.976	1.532	0.846	0.929
F1N8J8	Cysteine rich protein 2(predicted) OS=Gallus gallus OX=9031 GN=CRIP2 PE=4 SV=3	CRIP2	25.971	1.668	1.58	1.098	1.99	0.584	0.633	0.541	0.609	0.51	0.873	0.69
A0A1L1RZT1	Plasmalemma vesicle-associated protein(predicted) OS=Gallus gallus OX=9031 GN=PLVAP PE=4 SV=1	PLVAP	47.011	1.203	1.171	1.167	1.261	0.913	0.984	0.679	0.901	0.86	0.877	0.986
Q6URH5	Gap junction protein OS=Gallus gallus OX=9031 GN=GJB1 PE=2 SV=1	GJB1	31.787	1.492	1.666	1.086	1.516	0.72	0.522	0.652	0.843	0.647	0.828	0.716
A0A3S5ZPL8	SPATS2-like(predicted) OS=Gallus gallus OX=9031 GN=SPATS2L PE=3 SV=1	SPATS2L	61.591	1.135	1.369	0.918	1.091	0.852	0.672	0.97	0.861	0.796	1.094	1.001
F1NX66	Phospholipid scramblase OS=Gallus gallus OX=9031 GN=PLSCR1 PE=3 SV=1	PLSCR1	33.665	1.365	1.169	1.312	1.145	0.934	0.826	0.886	1.07	0.787	0.731	0.568
E1BYN2	Zinc finger AN1-type containing 6(predicted) OS=Gallus gallus OX=9031 GN=ZFAND6 PE=4 SV=3	ZFAND6	22.749	1.296	1.321			0.775	0.756			0.787	1.042
Q5F4B6	RRM domain-containing protein OS=Gallus gallus OX=9031 GN=POLDIP3 PE=2 SV=1	POLDIP3	45.914	1.039	1.024	1.434	1.785	0.929	0.915	0.445	0.548	1.002	1.113	0.733
D2Z1L9	LIM and SH3 domain protein 1 OS=Gallus gallus OX=9031 GN=LASP1 PE=2 SV=1	LASP1	29.655	1.218	1.213	1.04	1.945	0.857	0.623	0.607	0.716	0.875	0.998	0.724
E1C6F1	J domain-containing protein OS=Gallus gallus OX=9031 GN=DNAJC12 PE=4 SV=1	DNAJC12	22.957	1.164	1.221	1.01	1.386	0.838	0.922	0.81	0.876	0.92	0.944	0.91
Q5ZMV0	SH3 domain-containing protein OS=Gallus gallus OX=9031 GN=HCLS1 PE=2 SV=1	HCLS1	57.246	1.484	2.012	0.81	2.749	0.613	0.458	0.393	0.46	0.484	0.64	0.478
A0A1D5PPH4	Protein kinase domain-containing protein OS=Gallus gallus OX=9031 GN=STK25 PE=4 SV=1	STK25	48.091	1.307	1.383	1.014	1.509	0.834	0.847	0.749	0.872	0.712	0.889	0.836
A0M8T8	Caveolin OS=Gallus gallus OX=9031 GN=CAV1 PE=3 SV=1	CAV1	20.468	1.37	0.879	1.401	1.35	0.996	0.703	0.719	0.854	0.633	1.487	0.646
Q766Y2	LIM and SH3 protein OS=Gallus gallus OX=9031 GN=lasp-2 PE=2 SV=1	lasp-2	31.435	1.076	0.851	1.09	1.829	0.672	0.433	0.589	0.615	0.544	2.379	0.853
E1BYB1	BCL2 like 14(predicted) OS=Gallus gallus OX=9031 GN=BCL2L14 PE=3 SV=5	BCL2L14	37.392	1.534	1.456	0.926	1.588	0.772	0.642	0.778	0.783	0.641	0.863	0.812
A0A3Q2TTC4	DUF1394 domain-containing protein OS=Gallus gallus OX=9031 GN=FAM49B PE=3 SV=1	FAM49B	36.849	1.428	1.66	1.218	1.352	0.999	0.535	0.721	0.888	0.612	0.696	0.802
Q6W8X3	High mobility group A1b OS=Gallus gallus OX=9031 GN=HMGA1 PE=2 SV=1	HMGA1	10.429	1.11	1.194	1.075	1.413	1.027	0.618	0.644	0.885	0.814	1.237	0.967
A0A1D6UPT3	Cellular nucleic acid-binding protein OS=Gallus gallus OX=9031 GN=CNBP PE=4 SV=2	CNBP	18.844	1.12	1.281	1.104	1.277	0.826	0.439	0.396	0.907	1.097	1.262	1.26
Q8UWG7	60S ribosomal protein L6 OS=Gallus gallus OX=9031 GN=RPL6 PE=2 SV=1	RPL6	33.923	0.685	0.83	0.704	0.61	1.14	1.156	1.339	1.34	1.185	1.011	1.038
E1BRT4	Protein MGR2 homolog OS=Gallus gallus OX=9031 GN=ROMO1 PE=3 SV=1	ROMO1	8.2428	1.132	1.205	1.143	1.246	1.023	0.91	0.752	0.913	0.864	0.879	0.94
F1NZD3	RRM domain-containing protein OS=Gallus gallus OX=9031 GN=RBMXL1 PE=4 SV=1	RBMXL1	41.551	1.035	1.26	1.023	1.805	0.778	0.712	0.658	0.717	0.903	1.304	0.953
H9L0D7	Wiskott-Aldrich syndrome protein family member OS=Gallus gallus OX=9031 GN=WASF2 PE=3 SV=2	WASF2	54.485	1.215	1.018	1.154	1.28	0.921	0.678	0.97	0.633	0.845	1.09	0.972
A1IMF0	Ubiquitin carboxyl-terminal hydrolase OS=Gallus gallus OX=9031 GN=UCH-L1 PE=2 SV=1	UCH-L1	25.11	1.25	1.189	1.026	1.415	0.817	0.787	0.696	0.778	0.776	1.171	1.082
Q8JIY0	Syndecan OS=Gallus gallus OX=9031 GN=SDC2 PE=2 SV=1	SDC2	22.084	1.198	1.122	1.222	2.007	1.034	0.726	0.524	0.643	0.916	0.968	0.531
Q5F3Z0	Transmembrane protein 106B(predicted) OS=Gallus gallus OX=9031 GN=TMEM106B PE=2 SV=1	TMEM106B	30.949	1.348	1.43	1.08	1.511	1.007	0.567	0.803	0.851	0.775	0.721	0.656
E1BVC0	Peroxisomal membrane protein PEX16 OS=Gallus gallus OX=9031 GN=PEX16 PE=3 SV=4	PEX16	28.005	1.164	1.355	1.035	1.259	0.891	0.729	0.862	0.887	0.767	1.082	0.96
E1C541	Mitochondrial fission factor(predicted) OS=Gallus gallus OX=9031 GN=MFF PE=3 SV=4	MFF	26.412	1.077	1.146			0.815	0.741			1.041	1.203
A0A3Q2U400	Tankyrase_bdg_C domain-containing protein OS=Gallus gallus OX=9031 GN=TNKS1BP1 PE=4 SV=1	TNKS1BP1	177.5	1.166	1.102	1.098	1.613	0.874	0.779	0.591	0.879	0.798	1.179	0.937
P31395	Stathmin OS=Gallus gallus OX=9031 GN=STMN1 PE=1 SV=1	STMN1	17.082	1.426	1.109	0.824	1.801	0.601	0.551	0.948	0.676	0.615	1.636	0.79
Q5ZJ32	SOSS complex subunit C OS=Gallus gallus OX=9031 GN=INIP PE=3 SV=1	INIP	11.292	1.051	1.044	1.095	1.17	0.87	0.752	0.745	0.943	0.942	1.365	1.053
P36377	SPARC OS=Gallus gallus OX=9031 GN=SPARC PE=2 SV=1	SPARC	34.06	1.324	0.938	1.131	1.177	0.814	0.851	0.76	0.937	0.762	1.308	0.997
P17785	Annexin A2 OS=Gallus gallus OX=9031 GN=ANXA2 PE=1 SV=2	ANXA2	38.64	1.117	0.852	1.304	1.224	0.826	0.853	0.651	0.962	0.81	1.567	0.814
Q5ZKA3	Pre-mRNA-splicing factor CWC22 homolog OS=Gallus gallus OX=9031 GN=CWC22 PE=2 SV=2	CWC22	108.67	1.34	1.408	1.212	1.326	0.931	0.607	0.752	0.84	0.816	0.86	0.893
Q5ZJ39	Density-regulated protein OS=Gallus gallus OX=9031 GN=DENR PE=2 SV=1	DENR	22.158	1.108	1.18	0.891	1.472	0.78	0.663	0.718	0.827	0.918	1.247	1.086
P33150	Cadherin-13 OS=Gallus gallus OX=9031 GN=CDH13 PE=1 SV=1	CDH13	78.38			1.44	1.461			0.627	0.77			0.666
P23614	Brain acid soluble protein 1 homolog OS=Gallus gallus OX=9031 GN=BASP1 PE=2 SV=4	BASP1	25.438	2.001	1.524	0.825	2.552	0.718	0.413	0.381	0.522	0.488	0.692	0.652
P05180	Cytochrome P450 2H1 OS=Gallus gallus OX=9031 GN=CYP2H1 PE=2 SV=1	CYP2H1	56.261	1.052	1.577	1.142	1.237	0.862	0.761	0.838	1.14	0.878	0.903	0.598
Q5ZML6	Protein FAM210A OS=Gallus gallus OX=9031 GN=FAM210A PE=2 SV=1	FAM210A	30.449	1.384	1.41	1.187	1.406	1.09	0.652	0.71	0.883	0.604	0.812	0.792
Q5ZMC0	Endothelial differentiation-related factor 1 homolog OS=Gallus gallus OX=9031 GN=EDF1 PE=2 SV=1	EDF1	16.363	1.004	1.202	0.944	1.169	0.799	0.754	0.87	0.822	0.944	1.272	1.066
O73775	Fibulin-1 OS=Gallus gallus OX=9031 GN=FBLN1 PE=2 SV=2	FBLN1	78.137	1.082	1.301	1.224	1.152	0.796	0.642	0.649	0.998	0.891	1.226	0.929
P27042	Lysozyme g OS=Gallus gallus OX=9031 PE=2 SV=1	--	23.238	0.931	0.981	0.816	0.767	1.234	1.157	1.542	0.987	0.971	0.787	0.944
Q5F464	Lipoma-preferred partner homolog OS=Gallus gallus OX=9031 GN=LPP PE=2 SV=1	LPP	65.139	1.18	1.046	1.217	1.121	0.864	0.906	0.794	0.86	0.824	1.284	0.942
Q91049	Occludin OS=Gallus gallus OX=9031 GN=OCLN PE=1 SV=1	OCLN	55.863	1.405	1.492	1.094	1.344	0.822	0.53	0.778	0.874	0.697	0.998	0.902
Q90623	Protein phosphatase 1 regulatory subunit 12A OS=Gallus gallus OX=9031 GN=PPP1R12A PE=1 SV=1	PPP1R12A	111.6	1.238	1.139	1.022	1.233	0.82	0.845	0.827	0.932	0.922	1.11	0.988
P70081	Histone H4 type VIII OS=Gallus gallus OX=9031 GN=H4-VIII PE=3 SV=3	H4-VIII	11.439	0.731	0.788	0.848	0.855	1.17	1.3	1.07	1.348	1.088	1.015	0.906
O73885	Heat shock cognate 71 kDa protein OS=Gallus gallus OX=9031 GN=HSPA8 PE=1 SV=1	HSPA8	70.826	1.18	1.338	1.024	1.392	0.76	0.616	0.734	0.957	0.914	1.182	1.003
P40618	High mobility group protein B3 OS=Gallus gallus OX=9031 GN=HMGB3 PE=2 SV=3	HMGB3	23.057	0.822	0.753	0.883	0.799	0.991	1.128	1.002	1.163	1.173	1.252	1.206
Q5ZKX6	NEDD8-conjugating enzyme UBE2F OS=Gallus gallus OX=9031 GN=UBE2F PE=2 SV=1	UBE2F	21.229	1.031	1.228	0.953	1.719	0.918	0.786	0.56	0.73	0.94	1.117	1.01
P09653	Tubulin beta-5 chain OS=Gallus gallus OX=9031 PE=3 SV=1	--	49.971			1.322	1.244			0.661	0.802			0.962
Q5ZII9	Tuftelin-interacting protein 11 OS=Gallus gallus OX=9031 GN=TFIP11 PE=2 SV=1	TFIP11	95.573			1.102	1.214			0.847	0.873			0.967
Q5ZKA4	Eukaryotic translation initiation factor 3 subunit J OS=Gallus gallus OX=9031 GN=EIF3J PE=2 SV=1	EIF3J	28.724	1.116	1.288	1.056	1.208	0.784	0.57	0.82	0.921	0.854	1.356	1.084
Q5ZJ02	DBIRD complex subunit ZNF326 OS=Gallus gallus OX=9031 GN=ZNF326 PE=2 SV=3	ZNF326	63.54	1.086	1.178	0.982	1.525	0.847	0.819	0.79	0.817	0.857	1.356	1.053
Q06066	Y-box-binding protein 1 OS=Gallus gallus OX=9031 GN=YBX1 PE=2 SV=1	YBX1	35.799	1.208	1.467	0.912	1.678	0.671	0.588	0.858	0.796	0.658	1.284	0.971
Q04584	Zyxin OS=Gallus gallus OX=9031 GN=ZYX PE=1 SV=1	ZYX	58.537	1.08	0.998	1.112	1.027	0.851	0.764	0.642	0.859	0.968	1.297	1.202
Q5ZLX5	Zinc finger Ran-binding domain-containing protein 2 OS=Gallus gallus OX=9031 GN=ZRANB2 PE=2 SV=1	ZRANB2	37.863	1.276	1.305	1.056	1.215	0.782	0.386	0.637	0.876	0.607	1.602	1.223
E1C9D8	tRNA-uridine aminocarboxypropyltransferase OS=Gallus gallus OX=9031 GN=DTWD1 PE=4 SV=3	DTWD1	35.284			0.801	0.855			1.166	1.4			0.8
Q56I99	Mothers against decapentaplegic homolog 5 OS=Gallus gallus OX=9031 GN=SMAD5 PE=1 SV=1	SMAD5	52.228			1.131	1.158			0.815	0.921			0.979
Q9PU47	PDZ and LIM domain protein 3 OS=Gallus gallus OX=9031 GN=PDLIM3 PE=1 SV=1	PDLIM3	34.365			1.223	1.277			0.806	0.87			0.812
E1C1G8	Fibulin-5 OS=Gallus gallus OX=9031 GN=FBLN5 PE=3 SV=1	FBLN5	49.66			1.269	1.65			0.573	0.704			0.763
E1BTU5	Ectonucleotide pyrophosphatase/phosphodiesterase 7(predicted) OS=Gallus gallus OX=9031 GN=ENPP7 PE=4 SV=3	ENPP7	50.253			0.797	0.798			1.261	1.241			0.942
A0A1D5PBJ0	Bromodomain adjacent to zinc finger domain 1B(predicted) OS=Gallus gallus OX=9031 GN=BAZ1B PE=4 SV=1	BAZ1B	176.69			1.165	1.141			0.634	0.761			1.316
A0A3Q2UA27	Hook microtubule tethering protein 3(predicted) OS=Gallus gallus OX=9031 GN=HOOK3 PE=4 SV=1	HOOK3	63.395			1.178	1.143			0.882	0.86			0.942
A0A1D5PVU7	Integrin_alpha2 domain-containing protein OS=Gallus gallus OX=9031 GN=ITGA7 PE=3 SV=2	ITGA7	122.73			1.269	1.257			0.768	0.854			0.841
A0A1D5PLE4	A-kinase anchoring protein 12(predicted) OS=Gallus gallus OX=9031 GN=AKAP12 PE=4 SV=1	AKAP12	207.9			1.195	1.178			0.747	0.799			1.089
F1NQY0	Beta globin protein 1(predicted) OS=Gallus gallus OX=9031 GN=VEZF1 PE=4 SV=3	VEZF1	61.141			1.265	1.464			0.57	0.742			0.937
R4GKC8	PDZ and LIM domain protein 7 OS=Gallus gallus OX=9031 GN=PDLIM7 PE=4 SV=3	PDLIM7	46.011			1.257	1.196			0.798	0.894			0.847
E1C667	Ladinin 1(predicted) OS=Gallus gallus OX=9031 GN=LAD1 PE=4 SV=5	LAD1	44.802			1.138	1.47			0.732	0.742			0.902
A0A3Q2UC30	Periostin(predicted) OS=Gallus gallus OX=9031 GN=POSTN PE=4 SV=1	POSTN	92.76			1.349	1.172			0.754	0.854			0.865
A0A1D5P637	6-phosphofructo-2-kinase OS=Gallus gallus OX=9031 GN=PFKFB3 PE=3 SV=1	PFKFB3	59.067			1.295	1.255			0.914	0.865			0.656
A0A1D5PWG1	EWS RNA binding protein 1(predicted) OS=Gallus gallus OX=9031 GN=EWSR1 PE=3 SV=3	EWSR1	76.895			1.174	1.236			0.694	0.827			1.074
R4GIH6	Aa_trans domain-containing protein OS=Gallus gallus OX=9031 GN=SLC38A3 PE=4 SV=2	SLC38A3	55.561			1.268	1.121			0.91	0.873			0.829
F7BYQ2	40S ribosomal protein S6 OS=Gallus gallus OX=9031 GN=RPS6 PE=3 SV=2	RPS6	28.682			0.81	0.886			1.186	1.124			1.072
A0A1D5P9X2	Tropomyosin beta chain OS=Gallus gallus OX=9031 GN=TPM2 PE=3 SV=2	TPM2	35.635			1.562	1.384			0.593	0.75			0.674
Q5ZM59	FXYD domain-containing ion transport regulator OS=Gallus gallus OX=9031 GN=FXYD6 PE=2 SV=1	FXYD6	10.212			1.186	1.438			0.666	0.744			0.95
Q5ZLX8	MBD domain-containing protein(predicted) OS=Gallus gallus OX=9031 GN=MBD3 PE=2 SV=1	MBD3	26.146			1.164	1.123			0.82	0.811			1.097
P08287	Histone H1.11L OS=Gallus gallus OX=9031 PE=1 SV=2	--	22.528			0.759	0.59			1.225	1.217			1.277
Q5ZKV4	Cytosolic Fe-S cluster assembly factor NUBP2 OS=Gallus gallus OX=9031 GN=NUBP2 PE=2 SV=1	NUBP2	29.358			1.039	1.165			0.849	0.828			1.136
P27731	Transthyretin OS=Gallus gallus OX=9031 GN=TTR PE=1 SV=1	TTR	16.309	0.738	0.767	0.802	0.981	0.892	1.105	0.99	1.022	1.18	1.41	1.237
O42283	10 kDa heat shock protein, mitochondrial OS=Gallus gallus OX=9031 GN=HSPE1 PE=2 SV=1	HSPE1	11.083	0.857	0.905	0.904	0.852	0.901	1.138	1.071	0.938	1.099	1.188	1.286
F1NT14	Glutathione transferase OS=Gallus gallus OX=9031 GN=MGST1 PE=3 SV=2	MGST1	17.284	1.386	1.158	1.075	0.961	1.144	0.881	1.119	1.058	0.839	0.689	0.851
Q5ZKX0	Dolichyl-diphosphooligosaccharide--protein glycotransferase OS=Gallus gallus OX=9031 GN=STT3B PE=2 SV=1	STT3B	88.543	1.17	1.264	1.071	1.137	1.132	0.808	1.005	1.034	0.803	0.756	0.762
A0A1D5PLH7	Thioredoxin domain-containing protein OS=Gallus gallus OX=9031 GN=PRDX4 PE=4 SV=2	PRDX4	29.899	0.905	0.852	0.873	1.179	1.221	0.675	0.81	0.753	1.155	1.252	1.418
Q90927	Nuclear factor 1 OS=Gallus gallus OX=9031 GN=cNFI-A4 PE=2 SV=1	cNFI-A4	54.643	1.17	1.158			1.108	0.956			0.816	0.777
Q5F337	Ras-related C3 botulinum toxin substrate 2 (Fragment)(predicted) OS=Gallus gallus OX=9031 GN=RAC2 PE=2 SV=1	RAC2	21.418	0.965	1.265	1.218	1.092	1.087	0.928	0.983	1.007	1.013	0.777	0.696
F7BYG6	Perilipin OS=Gallus gallus OX=9031 GN=PLIN2 PE=3 SV=2	PLIN2	49.019	0.623	0.518	0.79	1.112	0.866	0.754	0.814	0.664	1.405	1.882	1.628
A0A1D5PN07	Rho GTPase activating protein 1(predicted) OS=Gallus gallus OX=9031 GN=ARHGAP1 PE=4 SV=1	ARHGAP1	50.4	1.208	1.061	1.128	1.175	1.023	0.92	0.89	1.001	0.834	0.925	0.803
A0A1D5PBU7	Secernin 2(predicted) OS=Gallus gallus OX=9031 GN=SCRN2 PE=3 SV=1	SCRN2	46.756	0.829	0.809	0.921	0.906	0.947	1.078	1.046	0.946	1.119	1.231	1.201
E1C8M8	(S)-3-amino-2-methylpropionate transaminase OS=Gallus gallus OX=9031 GN=ABAT PE=3 SV=3	ABAT	56.552	1.326	1.156	1.191	0.942	1.05	0.966	1.102	1.058	0.87	0.655	0.701
F1NN08	ADP-ribosylation factor 1 (Fragment)(predicted) OS=Gallus gallus OX=9031 GN=ARF1 PE=3 SV=2	ARF1	20.697	1.25	1.109	1.08	1.064	1.027	0.998	1.067	1.077	0.892	0.698	0.766
A0A1D5P8P6	5'-AMP-activated protein kinase subunit gamma-1 OS=Gallus gallus OX=9031 GN=PRKAG1 PE=2 SV=2	PRKAG1	31.329	1.225	1.143	1.158	1.036	1.18	0.862	0.988	1.031	0.808	0.784	0.792
F1NJG4	Cytochrome P450 CYP2D49 OS=Gallus gallus OX=9031 GN=CYP2D6 PE=2 SV=2	CYP2D6	57.946	1.119	1.346	1.276	1.027	0.897	0.872	1.03	1.072	0.882	0.848	0.549
A0A1D5PLN3	Transmembrane protein 14C (Fragment)(predicted) OS=Gallus gallus OX=9031 GN=TMEM14C PE=3 SV=1	TMEM14C	11.084	1.272	1.15			1.19	0.876			0.772	0.733
E1C1V3	Junction plakoglobin OS=Gallus gallus OX=9031 GN=JUP PE=2 SV=2	JUP	82.125	1.312	1.13	1.203	1.156	1	0.905	0.822	1.069	0.778	0.855	0.797
E1BQX4	Secretory carrier-associated membrane protein OS=Gallus gallus OX=9031 GN=SCAMP4 PE=3 SV=1	SCAMP4	26.104	1.262	1.128			0.965	0.968			0.826	0.851
Q5F4C5	Ras-related protein Rab-35(predicted) OS=Gallus gallus OX=9031 GN=RAB35 PE=2 SV=1	RAB35	23.125	1.142	1.2	1.057	1.119	1.061	0.912	0.966	1.044	0.869	0.804	0.835
Q25QX5	BASH/BLNK N-terminal associated protein 1 OS=Gallus gallus OX=9031 GN=BNAS1 PE=2 SV=1	BNAS1	26.713	1.124	1.091	1.149	1.014	1.107	0.905	1.029	1.017	0.89	0.801	0.719
Q5ZL27	mRNA processing body assembly factor OS=Gallus gallus OX=9031 GN=LSM14A PE=2 SV=1	LSM14A	50.309	0.87	0.849			0.926	1.07			1.119	1.243
F1NNV7	MICOS complex subunit OS=Gallus gallus OX=9031 GN=APOO PE=3 SV=4	APOO	23.914	1.174	1.124	1.002	1.042	1.045	0.961	1.024	1.074	0.903	0.749	0.849
Q71RI7	Guanine nucleotide-binding protein G11 alpha-subunit OS=Gallus gallus OX=9031 GN=GNA11 PE=2 SV=1	GNA11	42.058	1.196	1.143	1.08	1.094	1.028	0.87	0.895	1.119	0.85	0.899	0.808
Q5ZL37	Succinate--CoA ligase [GDP-forming] subunit beta, mitochondrial OS=Gallus gallus OX=9031 GN=SUCLG2 PE=2 SV=1	SUCLG2	46.76	0.918	0.927	0.905	0.916	0.886	1.018	0.936	0.987	1.175	1.145	1.328
Q5ZMF9	Derlin OS=Gallus gallus OX=9031 GN=DERL1 PE=2 SV=1	DERL1	28.909	1.31	1.271	1.02	1.002	1.277	0.778	1.092	1.119	0.775	0.57	0.779
A0A1D5P039	Rab-GAP TBC domain-containing protein OS=Gallus gallus OX=9031 GN=TBC1D5 PE=4 SV=2	TBC1D5	89.293	1.092	1.212	1.01	1.326	0.953	0.882	0.917	0.95	0.876	0.916	0.79
E1BYE9	Elongation of very long chain fatty acids protein 2 OS=Gallus gallus OX=9031 GN=ELOVL2 PE=2 SV=1	ELOVL2	34.632	1.258	1.372	0.906	1.356	0.994	0.594	0.856	1.098	0.876	0.883	0.77
A0A1D5PZZ1	Cytochrome P450 2J2(predicted) OS=Gallus gallus OX=9031 GN=CYP2J21 PE=3 SV=2	CYP2J21	56.489	1.192	1.656	1.016	1.1	0.848	1.004	1.044	1.124	0.847	0.635	0.716
Q5ZL83	Succinate--CoA ligase [ADP/GDP-forming] subunit alpha, mitochondrial OS=Gallus gallus OX=9031 GN=SUCLG1 PE=2 SV=1	SUCLG1	34.849	0.941	0.872	0.903	0.923	0.982	1.078	0.946	0.926	1.126	1.126	1.299
Q5ZI00	Epimerase domain-containing protein OS=Gallus gallus OX=9031 GN=NDUFA9 PE=2 SV=1	NDUFA9	43.079	1.18	1.17	1.084	1.037	1.145	0.866	1.031	1.071	0.932	0.755	0.767
F1NNV2	AMP-binding domain-containing protein OS=Gallus gallus OX=9031 GN=ACSL5 PE=4 SV=1	ACSL5	75.606	1.141	1.038	1.036	1.06	1.197	0.963	1.104	1.084	0.973	0.657	0.751
A0A1D6UPT6	Complex I-MNLL OS=Gallus gallus OX=9031 GN=NDUFB1 PE=3 SV=1	NDUFB1	6.9219	1.046	1.202	1.059	1.169	1.192	0.983	0.947	1.157	0.898	0.708	0.658
Q5ZK61	Complex I-SGDH OS=Gallus gallus OX=9031 GN=NDUFB5 PE=2 SV=1	NDUFB5	21.357	1.218	1.12	1.076	1.055	1.176	0.898	1.023	1.06	0.886	0.749	0.805
A0A1D5P6V5	Perilipin OS=Gallus gallus OX=9031 GN=PLIN4 PE=3 SV=1	PLIN4	45.388	0.927	0.901	0.982	0.911	0.953	0.971	0.64	0.937	1.009	1.326	1.524
Q5ZII8	Tetraspanin OS=Gallus gallus OX=9031 GN=CD151 PE=2 SV=1	CD151	28.636	1.159	1.106	1.192	1.211	1.079	0.906	0.824	0.934	0.824	0.938	0.832
Q5ZLG7	ADP/ATP translocase OS=Gallus gallus OX=9031 GN=SLC25A6 PE=2 SV=1	SLC25A6	32.748	1.244	1.104	1.1	1.058	1.122	0.876	1.05	1.013	0.861	0.73	0.766
D5M8S2	Maillard deglycase OS=Gallus gallus OX=9031 GN=DJ-1 PE=2 SV=1	DJ-1	19.931	0.827	0.832	0.888	0.762	0.918	1.148	1.061	0.976	1.096	1.224	1.382
Q5ZKB0	GOLD domain-containing protein OS=Gallus gallus OX=9031 GN=TMED2 PE=2 SV=1	TMED2	22.602	1.102	1.162	1.066	1.043	1.012	1.136	1.06	1.096	0.875	0.762	0.734
A0A1D5P106	STEAP3 metalloreductase(predicted) OS=Gallus gallus OX=9031 GN=STEAP3 PE=3 SV=1	STEAP3	54.631	1.347	1.111	0.968	1.139	1.01	0.884	0.882	1.113	0.846	0.73	0.886
A0A3Q2UIH0	CSD domain-containing protein OS=Gallus gallus OX=9031 GN=CARHSP1 PE=4 SV=1	CARHSP1	16.484	0.808	0.818	0.797	1.084	0.897	0.946	0.925	0.838	1.271	1.52	1.368
A0A1D5P5L5	Methyltransf_11 domain-containing protein OS=Gallus gallus OX=9031 GN=LOC107048987 PE=4 SV=1	LOC107048987	30.318	0.979	1.366	0.954	1.172	1.09	0.815	1.083	1.043	0.859	0.879	0.699
P18660	60S acidic ribosomal protein P1 OS=Gallus gallus OX=9031 GN=RPLP1 PE=3 SV=1	RPLP1	11.477	0.826	0.88	0.869	0.959	0.976	0.974	0.988	0.916	1.171	1.155	1.24
Q5F470	Ras-related protein Rab-8A OS=Gallus gallus OX=9031 GN=RAB8A PE=2 SV=1	RAB8A	23.522	1.315	1.3	1.033	0.946	1.053	0.758	1.069	1.028	0.804	0.788	0.891
Q5ZMR3	Protein-L-isoaspartate O-methyltransferase domain-containing protein 1 OS=Gallus gallus OX=9031 GN=PCMTD1 PE=2 SV=1	PCMTD1	40.923	1.564	0.935	1.08	1.2	0.98	0.96	0.913	0.908	0.748	0.786	0.903
Q5ZIU9	Zinc transporter ZIP9 OS=Gallus gallus OX=9031 GN=SLC39A9 PE=2 SV=1	SLC39A9	32.191	1.242	1.265	1.054	1.058	0.963	0.822	0.964	1.122	0.858	0.842	0.84
P47826	60S acidic ribosomal protein P0 OS=Gallus gallus OX=9031 GN=RPLP0 PE=2 SV=1	RPLP0	34.285	1.146	1.198	1.082	1.098	1.101	0.933	1.026	0.998	0.873	0.77	0.774
Q5ZIR9	E3 ubiquitin-protein ligase RNF185 OS=Gallus gallus OX=9031 GN=RNF185 PE=2 SV=1	RNF185	20.828	1.474	1.193	1.128	1.122	1.003	0.585	1.034	0.886	0.762	0.938	0.84
Q6DV79	Signal transducer and activator of transcription 3 OS=Gallus gallus OX=9031 GN=STAT3 PE=1 SV=2	STAT3	88.17	1.176	1.198	1.059	1.073	1.095	0.866	1.022	1.051	0.854	0.831	0.815
Q5ZK03	Protein transport protein Sec23A OS=Gallus gallus OX=9031 GN=SEC23A PE=2 SV=1	SEC23A	86.303	1.107	1.311	0.979	1.097	0.914	0.932	1.086	1.036	0.913	0.729	0.824
Q5ZLP2	Methylthioribulose-1-phosphate dehydratase OS=Gallus gallus OX=9031 GN=APIP PE=2 SV=1	APIP	26.821	0.741	0.766	0.929	0.82	0.97	1.124	1.013	1.055	1.32	1.175	1.193
Q5ZL43	1,2-dihydroxy-3-keto-5-methylthiopentene dioxygenase OS=Gallus gallus OX=9031 GN=ADI1 PE=2 SV=1	ADI1	21.674	0.879	0.904	0.841	0.671	0.89	1.1	1.154	0.992	1.148	1.218	1.412
Q5ZJZ6	Nuclear cap-binding protein subunit 1 OS=Gallus gallus OX=9031 GN=NCBP1 PE=2 SV=1	NCBP1	92.563	1.077	1.169	1.11	1.09	1.1	0.851	0.96	1.078	0.901	0.907	0.755
Q5F3U9	Sister chromatid cohesion protein PDS5 homolog B OS=Gallus gallus OX=9031 GN=PDS5B PE=2 SV=3	PDS5B	161.02	1.236	1.278			1.081	0.784			0.792	0.807
Q5F3V3	Sister chromatid cohesion protein PDS5 homolog A OS=Gallus gallus OX=9031 GN=PDS5A PE=2 SV=2	PDS5A	150.13	1.221	1.258	1.07	1.003	1.054	0.865	0.988	1.036	0.792	0.806	0.916
P43347	Translationally-controlled tumor protein homolog OS=Gallus gallus OX=9031 GN=TPT1 PE=2 SV=1	TPT1	19.53	0.847	0.798	0.987	0.895	0.946	1.156	1.133	0.853	1.094	1.21	1.154
Q9I8D0	V-type proton ATPase 116 kDa subunit a1 OS=Gallus gallus OX=9031 GN=ATP6V0A1 PE=1 SV=1	ATP6V0A1	95.983	1.234	1.012	1.109	0.98	1.125	0.912	0.918	1.071	0.863	0.794	0.817
Q5ZLL0	Vacuolar ATPase assembly integral membrane protein VMA21 OS=Gallus gallus OX=9031 GN=VMA21 PE=3 SV=1	VMA21	11.578	1.148	1.098	1.123	1.128	1.122	0.912	0.99	0.982	0.911	0.827	0.78
Q5ZHX1	Ras-related protein Rap-1b OS=Gallus gallus OX=9031 GN=RAP1B PE=2 SV=1	RAP1B	20.825	1.219	1.123	1.122	1.155	1.018	0.982	0.901	1.037	0.852	0.802	0.805
Q5ZKD7	Putative helicase MOV-10 OS=Gallus gallus OX=9031 GN=MOV10 PE=2 SV=1	MOV10	109.05	1.156	1.137	1.03	1.072	1.106	0.87	1.055	1.043	0.898	0.82	0.793
O73888	Hematopoietic prostaglandin D synthase OS=Gallus gallus OX=9031 GN=HPGDS PE=1 SV=3	HPGDS	22.73	1.232	1.081	1.179	1.188	1.128	0.98	1.022	0.784	0.877	0.709	0.808
P21265	Adenylosuccinate lyase OS=Gallus gallus OX=9031 GN=ADSL PE=2 SV=2	ADSL	54.652	1.514	0.983	1.179	0.952	1.055	1.053	1.145	1.056	0.751	0.645	0.691
Q91955	Myotrophin OS=Gallus gallus OX=9031 GN=MTPN PE=3 SV=1	MTPN	12.886	0.883	0.869	0.888	0.886	0.92	1.01	0.986	0.914	1.198	1.21	1.377
Q5ZK69	Proteasomal ATPase-associated factor 1 OS=Gallus gallus OX=9031 GN=PAAF1 PE=2 SV=1	PAAF1	42.373	0.828	0.876			1.07	0.917			1.114	1.271
P41366	Vitelline membrane outer layer protein 1 OS=Gallus gallus OX=9031 GN=VMO1 PE=1 SV=1	VMO1	20.234	0.853	0.872			0.994	0.988			1.16	1.209
A0A3Q2U554	Hydroxyacylglutathione hydrolase, mitochondrial OS=Gallus gallus OX=9031 GN=HAGH PE=3 SV=1	HAGH	33.435	0.854	0.831	0.909	0.909	0.935	1.158	1.096	0.91	1.068	1.174	1.259
A0A1D5NU37	Secernin 3(predicted) OS=Gallus gallus OX=9031 GN=SCRN3 PE=3 SV=2	SCRN3	46.816	0.747	1.061	1.068	0.825	0.564	1.366	0.949	0.87	1.127	1.226	1.337
A0A3Q2U4K3	SEC63 domain-containing protein OS=Gallus gallus OX=9031 GN=LOC112530170 PE=4 SV=1	LOC112530170	26.483	1.114	1.158	1.041	1.143	1.086	0.913	0.948	1.044	0.842	0.902	0.826
F1NGJ4	PACT_coil_coil domain-containing protein OS=Gallus gallus OX=9031 GN=PCNT PE=4 SV=3	PCNT	405.81	0.928	0.827	0.932	0.985	0.906	0.95	0.969	0.955	1.095	1.361	1.195
A0A1D5PDG4	GNAS complex locus(predicted) OS=Gallus gallus OX=9031 GN=GNAS PE=3 SV=2	GNAS	44.382	1.214	1.076	1.13	1.11	1.071	0.921	0.932	1.028	0.961	0.847	0.804
A0A1D5PNG3	Eukaryotic translation initiation factor 6 OS=Gallus gallus OX=9031 GN=EIF6 PE=3 SV=1	EIF6	26.525	0.772	0.896	0.982	0.924	0.868	1.062	0.896	1.012	1.273	1.166	1.26
A0A1D5PA28	Methyltransf_11 domain-containing protein OS=Gallus gallus OX=9031 GN=METTL7A PE=4 SV=1	METTL7A	27.918	1.305	0.961	0.976	1.122	1.174	1.071	1.33	0.952	0.861	0.632	0.666
A0A1L1RZ69	Lanosterol 14alpha-demethylase (Fragment)(predicted) OS=Gallus gallus OX=9031 GN=CYP51A1 PE=3 SV=2	CYP51A1	55.952	1.234	1.01	1.064	1.09	1.118	0.91	1.082	1.052	0.863	0.804	0.67
F1NJ94	PHB domain-containing protein OS=Gallus gallus OX=9031 GN=ERLIN1 PE=3 SV=3	ERLIN1	38.907	1.197	1.233	1.157	1.06	0.869	0.887	0.921	1.046	0.859	0.958	0.81
A0A1D5PDS3	Heterogeneous nuclear ribonucleoprotein H (Fragment)(predicted) OS=Gallus gallus OX=9031 GN=HNRNPH2 PE=4 SV=2	HNRNPH2	51.4	0.416	0.348	1.002	0.531	0.723	0.675	0.844	1.176	1.867	2.147	1.563
A0A1D5PH14	Dynein light chain roadblock OS=Gallus gallus OX=9031 GN=DYNLRB1 PE=3 SV=2	DYNLRB1	10.78	0.918	0.854	0.951	0.936	0.843	1.02	1.004	0.98	1.076	1.356	1.164
R9PXN6	Cochlin OS=Gallus gallus OX=9031 GN=COCH PE=4 SV=3	COCH	59.428	1.311	1.018	1.26	1.007	0.927	1.049	0.84	1.059	0.745	0.95	0.798
F1NCU8	DnaJ homolog subfamily C member 25 OS=Gallus gallus OX=9031 GN=DNAJC25 PE=3 SV=3	DNAJC25	41.592	1.095	1.197	1.081	1.068	1.132	0.95	1.053	1.04	0.896	0.762	0.743
A0A1D5PRA3	Signal peptidase complex catalytic subunit SEC11 OS=Gallus gallus OX=9031 GN=SEC11C PE=3 SV=1	SEC11C	20.234	1.09	1.201	1.084	1.077	1.228	0.978	1.035	1.023	0.768	0.711	0.761
E1C757	Bile salt export pump OS=Gallus gallus OX=9031 GN=ABCB11 PE=4 SV=4	ABCB11	148.57	1.225	1.134	0.962	1.124	1.022	0.875	1.084	1.024	0.865	0.904	0.75
A0A1D5PG75	Gamma-glutamyltransferase 5(predicted) OS=Gallus gallus OX=9031 GN=GGT5 PE=3 SV=3	GGT5	60.222	1.006	1.059	1.172	1.065	1.044	1.162	0.807	1.232	0.882	0.874	0.691
A0A1D5PK48	Apolipoprotein C-III OS=Gallus gallus OX=9031 GN=APOC3 PE=3 SV=1	APOC3	10.26	0.96	0.657	0.857	1.027	1.183	0.956	0.817	1.065	1.201	1.121	1.262
A0A3Q2UBF5	Non-specific protein-tyrosine kinase OS=Gallus gallus OX=9031 GN=PTK2 PE=4 SV=1	PTK2	118.98	1.18	1.154	1.104	1.068	1.002	0.888	0.958	1.023	0.904	0.944	0.74
A0A3Q2U150	Acyl-CoA dehydrogenase medium chain(predicted) OS=Gallus gallus OX=9031 PE=4 SV=1	--	146.84	0.79	0.884	0.918	0.821	1.085	0.984	0.87	0.979	1.175	1.124	1.486
E1C4J8	Interferon induced protein 35(predicted) OS=Gallus gallus OX=9031 GN=IFI35 PE=4 SV=4	IFI35	42.884	0.893	0.865	0.878	0.968	0.836	1.03	1.042	0.899	1.148	1.29	1.282
A0A1D5PLG6	VIR_N domain-containing protein OS=Gallus gallus OX=9031 GN=KIAA1429 PE=3 SV=1	KIAA1429	202.92	1.253	1.256	1.111	1.051	1.002	0.828	0.956	1.156	0.768	0.883	0.751
E1C297	Microsomal glutathione S-transferase 3(predicted) OS=Gallus gallus OX=9031 GN=MGST3 PE=4 SV=4	MGST3	15.594	1.358	1.085	1.013	1.113	1.276	0.715	0.928	0.94	0.718	0.71	0.978
F1P2B1	Torsin OS=Gallus gallus OX=9031 GN=TOR1A PE=3 SV=1	TOR1A	39.222	1.061	1.242	1.044	1.094	1.052	0.958	1.066	1.046	0.89	0.817	0.712
E1BTV1	PHB domain-containing protein OS=Gallus gallus OX=9031 GN=STOM PE=3 SV=3	STOM	30.813	1.29	0.961	1.13	1.23	0.994	1.052	0.824	1.06	0.792	0.851	0.714
E1BTE2	SERPIN domain-containing protein OS=Gallus gallus OX=9031 GN=SERPINB5 PE=3 SV=2	SERPINB5	42.645	1.257	1.706	1.117	1.185	0.699	0.995	1.166	0.933	0.728	0.584	0.597
A0A1D5PTW3	Hydroxysteroid 17-beta dehydrogenase 7(predicted) OS=Gallus gallus OX=9031 GN=HSD17B7 PE=4 SV=1	HSD17B7	33.832	1.259	1.151	1.046	0.966	1.068	0.955	1.183	1.078	0.978	0.681	0.719
A0A1D5NZ43	Ceramide synthase 5(predicted) OS=Gallus gallus OX=9031 GN=CERS5 PE=4 SV=1	CERS5	45.515	1.012	1.151	1.03	1.453	1.051	0.932	0.838	0.84	0.916	0.89	0.824
A0A1D5PE74	Fibrillar collagen NC1 domain-containing protein OS=Gallus gallus OX=9031 GN=COL5A1 PE=4 SV=2	COL5A1	184.18	1.131	0.771	0.805	0.894	0.827	0.952	0.595	1.138	1.094	1.272	1.611
A0A1D5PMA0	Solute carrier organic anion transporter family member OS=Gallus gallus OX=9031 GN=SLCO1A2 PE=3 SV=2	SLCO1A2	72.21	1.191	1.072	0.925	1.138	1.156	0.98	1.149	1.01	0.902	0.727	0.714
A0A1D5PEE1	Oxysterol-binding protein OS=Gallus gallus OX=9031 GN=OSBP PE=3 SV=2	OSBP	95.175	1.182	1.108	1.077	1.076	1.029	0.992	0.978	1.04	0.882	0.859	0.804
E1C4C6	Calponin-homology (CH) domain-containing protein OS=Gallus gallus OX=9031 GN=SMTNL2 PE=4 SV=1	SMTNL2	50.783	0.919	0.971	0.836	0.838	0.899	0.936	0.82	0.87	1.189	1.151	1.701
A0A1L1RZ64	3-hydroxy-3-methylglutaryl coenzyme A synthase OS=Gallus gallus OX=9031 GN=HMGCS1 PE=3 SV=1	HMGCS1	57.668	1.199	1.212	1.339	0.929	0.973	0.894	0.847	1.048	0.973	0.723	0.831
A0A1D5NXR2	Endoplasmic reticulum transmembrane protein OS=Gallus gallus OX=9031 GN=BCAP31 PE=3 SV=1	BCAP31	27.228	1.198	1.21	1.103	1.148	1.075	0.891	1.046	1.01	0.894	0.835	0.764
A0A3Q3AK07	Transmembrane protein with metallophosphoesterase domain OS=Gallus gallus OX=9031 PE=4 SV=1	--	48.674	1.218	1.233			1.018	0.927			0.783	0.82
A0A3Q2U3X0	LRRCT domain-containing protein OS=Gallus gallus OX=9031 GN=LOC101750889 PE=4 SV=1	LOC101750889	76.937	0.921	0.896	0.704	0.869	1.061	1.086	1.054	1.148	1.07	1.035	1.225
R4GMB6	Farnesyl pyrophosphate synthase OS=Gallus gallus OX=9031 GN=FDPS PE=3 SV=2	FDPS	40.45	1.21	1.057	1.106	0.978	1.048	0.979	1.18	1.052	0.888	0.783	0.7
A0A1L1RXM8	GDT1 family protein OS=Gallus gallus OX=9031 GN=TMEM165 PE=3 SV=2	TMEM165	34.107	1.247	1.076	0.943	1.158	1.085	0.922	1.081	1.033	0.845	0.83	0.792
F1NWX1	Alpha-1,3/1,6-mannosyltransferase ALG2 OS=Gallus gallus OX=9031 GN=ALG2 PE=3 SV=3	ALG2	46.659	0.998	1.149	1.159	1.145	0.931	1.163	1.026	1.073	0.996	0.807	0.668
F6U467	Very-long-chain (3R)-3-hydroxyacyl-CoA dehydratase OS=Gallus gallus OX=9031 GN=HACD2 PE=3 SV=1	HACD2	27.943	1.319	1.326	1.07	1.102	1.119	0.826	1.109	1.096	0.786	0.707	0.588
A0A3Q2UHW3	Guanine nucleotide-binding protein subunit gamma OS=Gallus gallus OX=9031 PE=3 SV=1	--	42.52	1.211	1.082	1.046	1.225	1.136	1.012	0.808	1.211	0.885	0.754	0.698
A0A3Q3ARU3	Ras association (RalGDS/AF-6) and pleckstrin homology domains 1(predicted) OS=Gallus gallus OX=9031 GN=RAPH1 PE=4 SV=1	RAPH1	134.33	1.257	1.357			1.028	0.664			0.869	0.806
F1NB92	Aminopeptidase OS=Gallus gallus OX=9031 GN=ERAP1 PE=3 SV=4	ERAP1	102.45	1.152	1.201	1.048	1.135	1.086	0.857	1.09	0.972	0.859	0.785	0.815
A0A1D5PAE8	Leukotriene A(4) hydrolase OS=Gallus gallus OX=9031 GN=LTA4H PE=3 SV=1	LTA4H	76.639	1.241	1.189	1.089	1.042	1.047	0.861	1.021	1.049	0.84	0.796	0.742
A0A1D5PU80	Sodium/potassium-transporting ATPase subunit alpha OS=Gallus gallus OX=9031 GN=ATP1A1 PE=3 SV=1	ATP1A1	112.46	1.159	1.162	1.176	1.128	1.069	0.826	0.891	0.992	0.971	0.813	0.812
F1NY85	60S ribosomal protein L8 OS=Gallus gallus OX=9031 GN=MRPL2 PE=3 SV=2	MRPL2	31.71	0.722	0.961	0.767	1.064	0.875	1.143	1.127	1.019	1.116	1.308	1.156
A0A1D5PBD8	Nuclear pore complex protein Nup96 OS=Gallus gallus OX=9031 GN=NUP98 PE=4 SV=2	NUP98	192.9	0.974	1.312	1.082	1.191	1.02	0.89	0.933	1.002	0.87	0.956	0.788
F1NWD9	G protein-coupled receptor 107(predicted) OS=Gallus gallus OX=9031 GN=GPR107 PE=4 SV=4	GPR107	62.569	1.185	1.271			1.072	0.836			0.82	0.814
F1NIK3	Developmentally regulated GTP binding protein 2(predicted) OS=Gallus gallus OX=9031 GN=DRG2 PE=4 SV=1	DRG2	40.728	1.181	1.114	1.127	1.02	1.038	0.985	1.102	0.993	0.94	0.694	0.828
E1C4M3	Cathepsin X OS=Gallus gallus OX=9031 GN=CTSZ PE=3 SV=1	CTSZ	33.853	0.855	0.814	0.882	0.828	1.023	1.119	1	0.902	1.331	1.024	1.429
A0A1D5PJL3	Amino_oxidase domain-containing protein OS=Gallus gallus OX=9031 GN=MAOA PE=4 SV=2	MAOA	57.99	1.392	1.078	1.221	0.931	1.252	0.878	0.885	1.095	0.784	0.629	0.905
A0A1D5PXL0	Beta-galactosidase OS=Gallus gallus OX=9031 GN=GLB1 PE=3 SV=1	GLB1	73.445	1.164	1.241	1.123	1.026	0.996	0.88	0.986	1.096	0.921	0.788	0.774
A0A1D5P4J2	ERGIC and golgi 3(predicted) OS=Gallus gallus OX=9031 GN=ERGIC3 PE=3 SV=2	ERGIC3	43.557	1.166	1.389	1.033	1.155	0.93	0.863	1.046	1.009	0.74	0.915	0.76
F1P5V9	Parvin alpha(predicted) OS=Gallus gallus OX=9031 GN=PARVA PE=3 SV=4	PARVA	38.396	1.18	1.112	1.259	1.156	1.108	0.898	0.787	1.023	0.843	0.871	0.751
E1C645	Complex I-B14.5a OS=Gallus gallus OX=9031 GN=NDUFA7 PE=3 SV=3	NDUFA7	12.542	1.194	1.189	1.022	1.068	1.054	0.919	0.96	1.052	0.934	0.784	0.84
E1BW50	DUF1716 domain-containing protein OS=Gallus gallus OX=9031 GN=CTNNBL1 PE=4 SV=2	CTNNBL1	65.153	1.267	1.363	0.992	1.044	1.025	0.765	1.107	0.93	0.862	0.701	0.948
A0A1D5PDA1	Enoyl-CoA hydratase 1(predicted) OS=Gallus gallus OX=9031 GN=ECH1 PE=4 SV=2	ECH1	56.388	0.888	0.93	0.854	0.84	0.996	1.122	1.019	1.017	1.138	1.012	1.327
A0A1D5P768	TPR_REGION domain-containing protein OS=Gallus gallus OX=9031 GN=NAA25 PE=3 SV=1	NAA25	112.3	1.267	1.019	1.135	0.978	1.169	0.731	1.012	1.052	0.985	0.835	0.711
A0A3Q2TUG3	TGF_BETA_2 domain-containing protein OS=Gallus gallus OX=9031 GN=INHBE PE=3 SV=1	INHBE	38.128	0.83	0.908	0.895	0.876	1.012	0.988	0.596	1.026	0.928	1.4	1.628
F1P010	Actin-related protein 2/3 complex subunit 4 OS=Gallus gallus OX=9031 GN=ARPC4 PE=3 SV=3	ARPC4	19.706	1.168	1.104	1.058	1.149	1.085	0.942	0.953	1.06	0.827	0.776	0.776
A0A1D5P648	Retinol dehydrogenase 16 (Fragment)(predicted) OS=Gallus gallus OX=9031 GN=RDH16 PE=3 SV=2	RDH16	45.432	0.961	1.176	0.962	1.081	1.567	0.762	1.252	0.964	0.862	0.605	0.78
E1C0Q5	Acetyl-CoA acetyltransferase 1(predicted) OS=Gallus gallus OX=9031 GN=ACAT1 PE=3 SV=2	ACAT1	44.09	0.828	0.949	0.864	0.853	0.862	1.069	0.919	0.892	1.208	1.176	1.54
A0A1D5PJ47	Alpha-1,6-mannosyl-glycoprotein 2-beta-N-acetylglucosaminyltransferase OS=Gallus gallus OX=9031 GN=MGAT2 PE=3 SV=1	MGAT2	52.848	1.239	1.152	1.094	1.059	1.086	0.92	0.951	1.088	0.869	0.754	0.739
R4GH36	Small nuclear ribonucleoprotein polypeptide B2(predicted) OS=Gallus gallus OX=9031 GN=SNRPB2 PE=4 SV=1	SNRPB2	25.607	1.177	1.154	1.011	1.152	0.98	0.959	0.942	1	0.797	0.922	0.85
A0A3Q2U5V5	Ig-like domain-containing protein OS=Gallus gallus OX=9031 PE=4 SV=1	--	9.9678	0.797	0.768	1.022	0.932	0.98	0.713	0.764	1.023	1.098	1.72	1.287
A0A1D5PFL9	Nuclear pore complex protein Nup93 OS=Gallus gallus OX=9031 GN=NUP93 PE=3 SV=1	NUP93	93.598	1.098	1.175	1.096	1.107	1.097	0.874	0.925	1.054	0.859	0.925	0.788
R4GLS1	ZnF_CDGSH domain-containing protein OS=Gallus gallus OX=9031 GN=CISD2 PE=4 SV=1	CISD2	15.247	1.162	1.148	1.086	1.086	1.127	0.826	0.992	1.048	0.883	0.863	0.835
A0A1L1RR71	Delta-1-pyrroline-5-carboxylate synthase OS=Gallus gallus OX=9031 GN=ALDH18A1 PE=3 SV=1	ALDH18A1	87.386	0.763	0.99	0.784	0.984	1.002	0.948	0.99	1.066	1.23	1.163	1.265
F1NT28	Inorganic diphosphatase OS=Gallus gallus OX=9031 GN=PPA1 PE=3 SV=2	PPA1	32.637	0.849	0.856	0.952	0.826	0.94	0.968	0.937	0.868	1.214	1.234	1.453
R4GF62	28S ribosomal protein S6, mitochondrial OS=Gallus gallus OX=9031 GN=MRPS6 PE=3 SV=3	MRPS6	41.453	1.629	1.029	1.219	0.936	0.928	0.822	1.126	0.88	0.738	0.81	0.861
F1NW23	Clathrin heavy chain OS=Gallus gallus OX=9031 GN=CLTC PE=3 SV=2	CLTC	191.61	1.142	1.14	1.091	1.056	1.052	0.924	0.975	1.074	0.9	0.829	0.796
A0A3Q3A521	JAKMIP_CC3 domain-containing protein OS=Gallus gallus OX=9031 GN=JAKMIP2 PE=3 SV=1	JAKMIP2	90.334	0.906	0.723	0.986	0.87	1.063	1.012	1.109	0.925	1.273	1.108	1.152
F1P4D7	PRP4 pre-mRNA-processing factor 4 homolog OS=Gallus gallus OX=9031 GN=PRPF4B PE=3 SV=4	PRPF4B	126.81	1.177	1.342	1.047	1.07	0.9	0.621	0.985	1	0.774	1.026	0.83
R4GIU0	Endonuclease G(predicted) OS=Gallus gallus OX=9031 GN=ENDOG PE=3 SV=3	ENDOG	22.176	0.909	0.942	0.872	0.942	1.018	0.993	0.955	0.92	1.174	1.046	1.358
A0A1D5P3Y4	KOW domain-containing protein OS=Gallus gallus OX=9031 GN=MRPL24 PE=3 SV=1	MRPL24	24.995	0.743	0.967	0.981	0.921	0.907	0.894	0.958	0.867	1.084	1.482	1.317
F1ND46	RING-type domain-containing protein OS=Gallus gallus OX=9031 GN=RNF175 PE=4 SV=4	RNF175	37.763	1.043	1.301	1.086	1.091	1.05	0.896	1.072	1.114	0.911	0.822	0.635
A0A1D5P4N1	Solute carrier family 41 member 3(predicted) OS=Gallus gallus OX=9031 GN=SLC41A3 PE=3 SV=1	SLC41A3	48.612	1.406	1.084	1.029	1.05	0.931	0.908	1.121	0.985	0.832	0.824	0.831
F1N8X2	Lamin-L(III) (Fragment)(predicted) OS=Gallus gallus OX=9031 GN=LMINA PE=3 SV=4	LMINA	51.657	0.765	0.992	0.835	1.096	0.74	1.096	0.935	0.946	1.124	1.371	1.256
R4GMD9	Thioredoxin domain-containing protein 17 OS=Gallus gallus OX=9031 GN=TXNDC17 PE=4 SV=1	TXNDC17	14.228	0.79	0.905	1	0.845	0.968	1.025	0.778	0.963	1.044	1.339	1.432
F1NQI0	Aspartylglucosaminidase(predicted) OS=Gallus gallus OX=9031 GN=AGA PE=3 SV=1	AGA	36.604	0.836	0.959	0.988	0.846	0.865	0.994	1.02	1.01	1.03	1.384	1.148
A0A1D5P4Y9	FA_desaturase domain-containing protein OS=Gallus gallus OX=9031 GN=FADS6 PE=4 SV=2	FADS6	39.526	1.056	1.259	1.045	1.126	1.126	0.906	0.984	1.006	0.822	0.846	0.865
E1BQP0	Protein phosphatase OS=Gallus gallus OX=9031 GN=PPTC7 PE=3 SV=4	PPTC7	27.13	0.813	0.974	0.873	0.782	1.087	0.873	0.848	0.968	1.185	1.143	1.592
A0A1D5NZ71	J domain-containing protein OS=Gallus gallus OX=9031 GN=DNAJC13 PE=4 SV=2	DNAJC13	255.09	1.129	1.245	1.018	1.136	1.064	0.852	1.025	1.011	0.908	0.838	0.727
A0A1D5PHR1	ATP binding cassette subfamily D member 2(predicted) OS=Gallus gallus OX=9031 GN=ABCD2 PE=4 SV=1	ABCD2	82.228	1.209	1.197	1.102	1.089	0.989	0.834	0.984	0.98	0.852	0.815	0.853
A0A1D5PWU4	Ankyrin repeat domain 13A(predicted) OS=Gallus gallus OX=9031 GN=ANKRD13A PE=4 SV=3	ANKRD13A	57.66	1.293	1.192	1.142	1.063	1.038	0.989	0.959	0.951	0.726	0.753	0.856
F1NUR7	DnaJ heat shock protein family (Hsp40) member C1(predicted) OS=Gallus gallus OX=9031 GN=DNAJC1 PE=4 SV=3	DNAJC1	62.73	1.159	1.21	1.019	1.112	0.989	0.928	1.092	1.072	0.958	0.775	0.708
E1BYQ3	CULLIN_2 domain-containing protein OS=Gallus gallus OX=9031 GN=CUL3 PE=3 SV=3	CUL3	88.974	1.15	1.158	1.07	1.08	1.047	0.908	1.032	1.041	0.933	0.829	0.753
A0A1D5PL70	HEMCAM(predicted) OS=Gallus gallus OX=9031 GN=MCAM PE=4 SV=2	MCAM	69.001	1.186	1.039	1.309	1.188	0.972	0.961	0.806	0.951	0.808	0.941	0.708
A0A1D5PP23	ELMO domain-containing protein OS=Gallus gallus OX=9031 GN=ELMO3 PE=4 SV=1	ELMO3	82.611	1.229	1.228	1.166	1.041	1.112	0.844	0.857	1.15	0.842	0.742	0.785
A0A3Q3APV9	Transmembrane protein 214(predicted) OS=Gallus gallus OX=9031 GN=TMEM214 PE=3 SV=1	TMEM214	66.982	1.136	1.194	1.041	1.074	1.057	0.839	1.138	1.008	0.915	0.805	0.777
A0A1D5NUY6	NADH dehydrogenase [ubiquinone] 1 subunit C2 OS=Gallus gallus OX=9031 GN=NDUFC2 PE=3 SV=1	NDUFC2	12.774	1.18	1.185	1.088	1.031	1.132	0.836	0.993	1.115	0.849	0.763	0.754
A0A1L1RNG8	Lysophosphatidylcholine acyltransferase 3(predicted) OS=Gallus gallus OX=9031 GN=LPCAT3 PE=4 SV=2	LPCAT3	57.214	1.315	1.061	1.149	1.073	1.022	0.897	0.957	1.047	0.913	0.792	0.776
R4GJH2	Complex I-B15 OS=Gallus gallus OX=9031 GN=NDUFB4 PE=3 SV=3	NDUFB4	18.701	1.226	1.269	1.049	1.049	1.013	0.903	0.976	1.069	0.935	0.746	0.859
A0A1D5PLU6	Zw10 kinetochore protein(predicted) OS=Gallus gallus OX=9031 GN=ZW10 PE=3 SV=1	ZW10	88.564	1.162	1.197	1.046	1.111	1.07	0.895	0.949	1.028	0.92	0.767	0.858
E1BVB0	ADP ribosylation factor like GTPase 1(predicted) OS=Gallus gallus OX=9031 GN=ARL1 PE=3 SV=1	ARL1	20.369	1.213	1.104	1.039	1.014	1.084	0.906	1.049	1.07	0.885	0.749	0.83
A0A1D5NXV6	Spermatogenesis-defective protein 39 homolog OS=Gallus gallus OX=9031 GN=VIPAS39 PE=4 SV=2	VIPAS39	56.802	1.362	1.494	1.08	1.04	0.936	0.652	1.058	1.062	0.667	0.84	0.769
F1NBE3	Aminotran_1_2 domain-containing protein OS=Gallus gallus OX=9031 GN=GCAT PE=3 SV=2	GCAT	45.197	1.204	1.117	1.125	0.886	1.013	0.984	1.147	1.035	0.886	0.769	0.838
F1NSB1	Alpha-aspartyl dipeptidase(predicted) OS=Gallus gallus OX=9031 GN=LOC424109 PE=3 SV=2	LOC424109	27.227	0.991	0.784	0.947	0.754	0.951	1.104	1.151	0.904	1.019	1.216	1.208
E1C2I3	Endoplasmic reticulum-golgi intermediate compartment 1(predicted) OS=Gallus gallus OX=9031 GN=ERGIC1 PE=3 SV=3	ERGIC1	32.693	1.142	1.217	1.049	1.023	1.118	0.976	0.993	1.125	0.849	0.763	0.742
A0A3Q2U252	Pyr_redox_2 domain-containing protein OS=Gallus gallus OX=9031 PE=4 SV=1	--	42.256	1.242	1.163	1.145	1.163	1.134	0.937	0.962	0.906	0.88	0.737	0.774
A0A1D5PZG1	DAO domain-containing protein OS=Gallus gallus OX=9031 GN=DAO PE=3 SV=2	DAO	39.334	0.948	1.356	1.077	0.971	1.083	0.936	1.108	0.98	0.678	0.889	0.82
A0A1D5P5V5	C4a anaphylatoxin OS=Gallus gallus OX=9031 GN=C4 PE=4 SV=2	C4	183.3	1.088	1.296	0.989	0.97	1.083	0.964	1.042	0.985	0.814	0.756	0.887
A0A1L1RRA5	Superoxide dismutase [Cu-Zn] OS=Gallus gallus OX=9031 GN=SOD1 PE=3 SV=2	SOD1	15.689	0.82	0.834	0.882	0.878	0.953	1.126	0.961	0.951	1.04	1.352	1.384
E1C764	Protein kinase domain-containing protein OS=Gallus gallus OX=9031 GN=BMP2K PE=4 SV=3	BMP2K	124.12	1.19	1.152	1.115	1.105	0.958	0.895	0.971	1.03	0.855	0.852	0.846
F1NFQ9	Receptor protein-tyrosine kinase OS=Gallus gallus OX=9031 GN=TEK PE=4 SV=3	TEK	114.53	1.007	1.328	0.972	1.165	1.07	0.982	0.862	1.091	0.849	0.783	0.913
F1NG47	Protein kinase C OS=Gallus gallus OX=9031 GN=PRKCE PE=3 SV=4	PRKCE	84.643	1.392	1.25			0.996	0.694			0.83	0.809
E1BQJ4	C2 domain-containing protein OS=Gallus gallus OX=9031 GN=C2CD5 PE=4 SV=4	C2CD5	125.68	1.343	1.342	1.088	1.165	0.904	0.588	0.98	1.107	0.806	0.983	0.996
E1C3D3	ERGIC and golgi 2(predicted) OS=Gallus gallus OX=9031 GN=ERGIC2 PE=3 SV=1	ERGIC2	42.521	1.392	1.768	1.032	1.11	0.822	0.564	1.101	0.996	0.56	0.819	0.77
A0A1D5P822	OCIA domain-containing protein OS=Gallus gallus OX=9031 GN=OCIAD2 PE=4 SV=1	OCIAD2	27.387	1.098	1.249	0.997	1.158	1.151	0.771	0.914	0.969	0.823	0.834	0.908
E1C1B4	Galactokinase 1(predicted) OS=Gallus gallus OX=9031 GN=GALK1 PE=3 SV=2	GALK1	41.595	0.85	0.951	0.806	0.918	0.972	0.82	0.812	0.84	1.082	1.388	1.632
A0A1D5P4Y0	Tubulin polymerization promoting protein(predicted) OS=Gallus gallus OX=9031 GN=TPPP PE=3 SV=1	TPPP	23.956	0.827	0.906	0.953	0.867	0.893	0.915	0.915	1.047	1.112	1.381	1.186
E1BSI5	THO complex subunit 2 OS=Gallus gallus OX=9031 GN=THOC2 PE=3 SV=4	THOC2	170.87	1.178	1.088	1.162	1.106	1.118	0.812	0.944	0.997	0.853	0.958	0.791
A0A1D5NVZ1	Family with sequence similarity 120A(predicted) OS=Gallus gallus OX=9031 GN=FAM120C PE=3 SV=2	FAM120C	122.65	1.217	1.276	1.048	1.068	0.989	0.847	0.976	1.028	0.831	0.885	0.814
F1P1M1	UDP-glucuronosyltransferase OS=Gallus gallus OX=9031 GN=UGT1A1 PE=3 SV=4	UGT1A1	59.519	1.092	1.27	1.004	1.2	1.015	0.916	1.223	0.968	0.896	0.848	0.567
F1P310	Ubiquinone biosynthesis protein OS=Gallus gallus OX=9031 GN=COQ9 PE=3 SV=3	COQ9	35.149	0.812	0.938	0.792	0.833	0.891	1.098	1.11	0.977	1.106	1.156	1.342
A0A1D5NYP5	Cytochrome P450 family 7 subfamily B member 1 OS=Gallus gallus OX=9031 PE=3 SV=2	--	56.975	1.388	1.257	0.977	1.128	1.062	0.74	1.026	1.061	0.806	0.717	0.814
E1BTJ1	Glycylpeptide N-tetradecanoyltransferase OS=Gallus gallus OX=9031 GN=NMT2 PE=3 SV=1	NMT2	56.809	1.273	1.27			1.122	0.737			0.774	0.804
A0A3Q2TUW7	Cell division control protein 42 homolog OS=Gallus gallus OX=9031 GN=CDC42 PE=3 SV=1	CDC42	21.703	1.2	1.144	1.068	1.02	1.138	0.9	1.018	1.034	0.856	0.731	0.84
A0A1L1RJ89	CAAX prenyl protease OS=Gallus gallus OX=9031 GN=ZMPSTE24 PE=3 SV=2	ZMPSTE24	53.532	1.156	1.152	1.041	1.158	1.084	0.885	1.049	1.037	0.918	0.819	0.714
A0A1D5PJH5	Clathrin heavy chain OS=Gallus gallus OX=9031 GN=CLTCL1 PE=3 SV=2	CLTCL1	182.81	1.164	1.147			1.065	0.891			0.897	0.874
A0A1D5PCU1	ADP/ATP translocase OS=Gallus gallus OX=9031 GN=SLC25A5 PE=3 SV=2	SLC25A5	32.864	1.217	1.231	1.112	1.049	1.064	0.872	1	1.036	0.881	0.708	0.786
A0A1D5PWW6	Zinc finger AN1-type containing 2B(predicted) OS=Gallus gallus OX=9031 GN=LOC100858626 PE=4 SV=3	LOC100858626	51.748	0.783	0.813			1.007	1.031			1.169	1.287
A0A1D5P629	Nop domain-containing protein OS=Gallus gallus OX=9031 GN=NOP56 PE=3 SV=1	NOP56	59.832	1.122	1.146	1.171	1.137	0.997	0.901	0.869	0.996	0.976	0.853	0.766
F1NPA9	DNA-(apurinic or apyrimidinic site) lyase OS=Gallus gallus OX=9031 GN=RPS3 PE=3 SV=2	RPS3	26.719	1.162	1.169	1.018	1.069	1.045	0.962	1.055	1.031	0.934	0.758	0.781
F1NG65	Nucleoside diphosphate kinase OS=Gallus gallus OX=9031 GN=NME4 PE=3 SV=3	NME4	20.646	0.776	0.798	0.988	0.666	1.001	1.116	0.914	1.045	1.38	1.062	1.464
E1BZH9	Hydroxyacyl-CoA dehydrogenase(predicted) OS=Gallus gallus OX=9031 GN=HADH PE=3 SV=1	HADH	34.421	0.848	0.975	0.865	0.889	0.895	1.08	1.048	0.97	1.06	1.207	1.256
A0A3Q2UAF4	Nuclear GTPase SLIP-GC (Fragment)(predicted) OS=Gallus gallus OX=9031 GN=C3H8ORF80 PE=4 SV=1	C3H8ORF80	43.642	1.062	1.237	1.118	1.133	1.083	0.838	0.977	0.921	0.915	0.815	0.842
F1NNN4	Cytochrome P450 4B1-like(predicted) OS=Gallus gallus OX=9031 GN=CYP4A22 PE=3 SV=2	CYP4A22	58.696	1.302	1.195	1.037	0.983	0.99	0.851	1.088	1.188	0.813	0.865	0.805
A0A1D5PN05	COX6C domain-containing protein OS=Gallus gallus OX=9031 GN=COX6C PE=3 SV=1	COX6C	8.7914	1.139	1.203	1.035	1.098	1.125	0.851	0.996	1.112	0.879	0.778	0.798
A0A1D5P8H7	Importin N-terminal domain-containing protein OS=Gallus gallus OX=9031 GN=XPO1 PE=3 SV=1	XPO1	123.16	1.192	1.18	1.064	1.109	1.128	0.82	1.017	1.06	0.792	0.813	0.756
F1NLT1	RNA polymerase II associated protein 1(predicted) OS=Gallus gallus OX=9031 GN=RPAP1 PE=3 SV=4	RPAP1	160.67	1.063	1.176	1.134	1.06	1.265	0.93	0.948	1.081	0.709	0.872	0.78
A0A1D5PSW5	Protein MON2 homolog OS=Gallus gallus OX=9031 GN=MON2 PE=3 SV=2	MON2	188.91	1.2	1.292	1.097	1.001	1.068	0.847	1.031	1.111	0.736	0.848	0.758
E1C6N5	Acetyltransferase component of pyruvate dehydrogenase complex OS=Gallus gallus OX=9031 GN=DLAT PE=3 SV=1	DLAT	66.522	0.879	0.883	0.879	0.967	1.047	0.919	0.932	1.007	1.17	1.197	1.228
E1BRL4	Synaptosomal-associated protein OS=Gallus gallus OX=9031 GN=SNAP23 PE=3 SV=1	SNAP23	23.603	1.161	1.126	1.084	1.109	1.048	0.944	0.844	0.914	0.838	0.854	0.889
A0A3Q3AC89	N6-L-threonylcarbamoyladenine synthase OS=Gallus gallus OX=9031 PE=4 SV=1	--	14.91	1.148	1.217	1.098	1.118	1.17	0.831	0.96	1.03	0.882	0.757	0.794
F1NCC7	Fatty acid hydroxylase domain-containing protein OS=Gallus gallus OX=9031 GN=AGMO PE=4 SV=2	AGMO	57.982	1.199	1.197	1.029	0.98	1.171	0.827	1.191	0.988	0.87	0.756	0.783
F1NQ46	Amidase domain-containing protein OS=Gallus gallus OX=9031 GN=FAAHL PE=3 SV=4	FAAHL	57.07	1.046	1.351	1.121	0.972	0.966	1.082	1.218	0.955	0.852	0.762	0.746
A0A1D5PY21	FUN14 domain containing 2(predicted) OS=Gallus gallus OX=9031 GN=FUNDC2 PE=3 SV=2	FUNDC2	19.94	1.108	1.159	1.052	1.106	1.24	0.818	0.94	1.101	0.941	0.764	0.802
A0A1L1RWR0	Transthyretin OS=Gallus gallus OX=9031 GN=LOC112531842 PE=3 SV=2	LOC112531842	16.083	0.786	0.975	1.041	0.785	0.892	0.826	1.057	1.034	1.203	1.41	1.125
A0A3Q2TTC1	Collagen IV NC1 domain-containing protein OS=Gallus gallus OX=9031 GN=COL4A2 PE=4 SV=1	COL4A2	182.5	0.714	0.846	0.991	0.956	0.76	1.258	0.771	1.12	1.06	1.372	1.164
F1N992	Lipid phosphate phosphohydrolase 1 OS=Gallus gallus OX=9031 GN=PLPP1 PE=3 SV=2	PLPP1	31.806	1.186	1.075	0.991	1.049	1.285	0.837	1.11	1.058	0.904	0.726	0.805
F1NPV8	Bystin like(predicted) OS=Gallus gallus OX=9031 GN=BYSL PE=3 SV=3	BYSL	48.773	1.187	1.226	1.16	1.097	1.094	0.8	0.917	1.097	0.941	0.757	0.766
F1NC38	Long-chain specific acyl-CoA dehydrogenase, mitochondrial OS=Gallus gallus OX=9031 GN=ACADL PE=3 SV=1	ACADL	47.873	0.841	0.909	0.786	0.854	0.963	0.952	1.027	0.868	1.228	1.177	1.501
A0A3Q2TTG9	Membrane-spanning 4-domains subfamily A member 15-like(predicted) OS=Gallus gallus OX=9031 PE=3 SV=1	--	22.639	1.191	1.305	1.017	1.07	1.129	0.778	1	0.958	0.756	0.831	0.973
A0A1L1RIN1	Calcium load-activated calcium channel OS=Gallus gallus OX=9031 GN=TMCO1 PE=3 SV=2	TMCO1	21.296	1.201	1.233	0.996	1.283	1.082	0.784	0.927	0.996	0.798	0.897	0.792
E1BRU7	Hexokinase OS=Gallus gallus OX=9031 GN=HKDC1 PE=3 SV=1	HKDC1	102.19	1.524	0.992	1.039	1.214	1.163	0.756	1.104	0.921	0.866	0.656	0.75
A0A1L1RM52	VPS26, retromer complex component A(predicted) OS=Gallus gallus OX=9031 GN=VPS26A PE=3 SV=2	VPS26A	37.995	1.165	1.128	1.119	1.007	1.031	0.947	1.036	1.08	0.875	0.863	0.792
A0A1D5PJ54	Metadherin(predicted) OS=Gallus gallus OX=9031 PE=4 SV=2	--	14.166	1.019	1.162	1.051	1.158	1.115	1.002	1.052	0.992	0.905	0.828	0.749
H9L3L2	Coatomer subunit alpha OS=Gallus gallus OX=9031 GN=COPA PE=4 SV=2	COPA	138.52	1.135	1.168	1.06	0.973	1.047	0.991	1.054	1.094	0.917	0.775	0.808
A0A1D5PTE2	Dynactin subunit 2 OS=Gallus gallus OX=9031 GN=DCTN2 PE=3 SV=2	DCTN2	44.579	0.863	0.944	1.004	0.994	0.911	1.082	0.872	0.852	1.144	1.311	1.288
A0A1D5PLS2	Citrate synthase OS=Gallus gallus OX=9031 GN=CS PE=3 SV=2	CS	52.056	1.232	1.066	1.116	1.208	1.069	0.863	0.903	0.953	0.924	0.846	0.854
E1BTF7	1-acyl-sn-glycerol-3-phosphate acyltransferase OS=Gallus gallus OX=9031 GN=AGPAT2 PE=3 SV=4	AGPAT2	23.407	1.36	1.158	1.01	1.059	1.023	0.814	1.221	0.987	0.868	0.736	0.781
A0A1D5PGF6	TLC domain-containing protein OS=Gallus gallus OX=9031 GN=TRAM1L1 PE=3 SV=1	TRAM1L1	57.818	1.219	1.211	1.002	1.206	1.073	0.808	0.929	1.069	0.891	0.775	0.822
A0A1D5PSP0	Solute carrier family 25 member 22(predicted) OS=Gallus gallus OX=9031 GN=SLC25A22 PE=3 SV=1	SLC25A22	34.774	1.21	1.182	1.109	1.06	1.212	0.88	1.045	0.983	0.836	0.69	0.83
A0A1D5P384	Complex I-B18 OS=Gallus gallus OX=9031 GN=NDUFB7 PE=3 SV=2	NDUFB7	18.215	1.113	1.163	1.036	1.083	1.002	0.949	1.004	1.036	0.94	0.812	0.769
A0A1D5P7X8	Dedicator of cytokinesis 8(predicted) OS=Gallus gallus OX=9031 GN=DOCK8 PE=3 SV=2	DOCK8	221.2	0.846	0.843			0.9	1.219			1.151	1.128
R4GJK4	Signal sequence receptor subunit gamma OS=Gallus gallus OX=9031 GN=SSR3 PE=3 SV=1	SSR3	21.216	1.157	1.327	0.937	1.175	1.069	0.997	0.996	1.138	0.753	0.699	0.615
A0A1L1S091	Phosphatidylethanolamine-binding protein 1(predicted) OS=Gallus gallus OX=9031 GN=PEBP1 PE=3 SV=2	PEBP1	20.729	0.857	0.85	0.938	0.878	0.978	1.065	1.064	0.953	1.116	1.245	1.217
A0A1D5NVP8	Pleckstrin homology, MyTH4 and FERM domain containing H1(predicted) OS=Gallus gallus OX=9031 GN=PLEKHH1 PE=4 SV=1	PLEKHH1	158.4	1.166	1.128	0.881	1.029	1.295	0.881	1.136	1.154	0.878	0.664	0.817
F1NT19	Superoxide dismutase OS=Gallus gallus OX=9031 GN=SOD2 PE=3 SV=1	SOD2	24.859	0.84	0.89	0.859	0.918	0.917	1.039	1.001	0.981	1.092	1.29	1.244
A0A1D5PQN0	Catenin beta 1(predicted) OS=Gallus gallus OX=9031 GN=CTNNB1 PE=3 SV=1	CTNNB1	78.529	1.223	1.16	1.109	1.113	1.016	0.879	0.877	1.044	0.861	0.845	0.821
F1NZW9	Solute carrier family 35 member A3(predicted) OS=Gallus gallus OX=9031 GN=SLC35A3 PE=3 SV=3	SLC35A3	36.078	1.121	1.102	0.934	1.124	1.027	1.018	1.121	1.122	0.947	0.811	0.702
A0A1D5PYK0	Heat shock cognate 71 kDa protein OS=Gallus gallus OX=9031 GN=HSPA8 PE=3 SV=2	HSPA8	69.114	0.826	0.825	1.003	0.92	0.871	1.154	1.049	0.98	1.129	1.238	1.174
A0A1D5PLV3	cAMP-dependent protein kinase OS=Gallus gallus OX=9031 GN=PRKACB PE=3 SV=1	PRKACB	39.367	1.198	1.227	1.116	1.089	1.107	0.838	1.039	1.019	0.872	0.759	0.792
E1BXF4	Reticulocalbin-1(predicted) OS=Gallus gallus OX=9031 GN=RCN1 PE=4 SV=3	RCN1	37.873	0.856	0.822	0.909	0.959	0.825	1.074	0.995	0.977	1.122	1.387	1.137
A0A3Q2TVK1	Sep15_SelM domain-containing protein OS=Gallus gallus OX=9031 GN=SELENOM PE=3 SV=1	SELENOM	16.946	0.731	0.845	0.913	0.966	1.061	1.027	1.09	0.967	1.141	1.288	1.1
A0A1D5P1R5	Unc-79 homolog, NALCN channel complex subunit(predicted) OS=Gallus gallus OX=9031 GN=UNC79 PE=4 SV=2	UNC79	290.46	1.526	0.935	1.019	1.257	1.243	0.803	1.099	0.959	0.771	0.697	0.66
E1BXY1	TBC1 domain family member 4(predicted) OS=Gallus gallus OX=9031 GN=TBC1D4 PE=4 SV=4	TBC1D4	108.83	0.771	0.73	0.61	0.751	0.938	0.766	0.587	1.204	1.842	1.073	1.915
A0A3Q2U701	BZIP domain-containing protein OS=Gallus gallus OX=9031 GN=BATF3 PE=4 SV=1	BATF3	15.637	1.242	1.212	0.93	1.088	1.314	0.887	1.209	1.06	0.667	0.666	0.726
E1BTT4	Hydroxyacyl-CoA dehydrogenase trifunctional multienzyme complex subunit beta OS=Gallus gallus OX=9031 PE=3 SV=1	--	50.849	0.812	0.813	0.872	0.822	0.843	1.059	0.765	0.925	1.254	1.319	1.708
E1C6G9	NCK associated protein 1(predicted) OS=Gallus gallus OX=9031 GN=NCKAP1 PE=4 SV=3	NCKAP1	128.74	1.216	1.112	1.074	1.122	1.11	0.898	1	1.026	0.877	0.824	0.799
E1BUA6	CN hydrolase domain-containing protein OS=Gallus gallus OX=9031 GN=VNN1 PE=3 SV=4	VNN1	56.558	0.794	1.003	0.869	0.87	0.881	1.035	0.814	1.103	1.185	1.112	1.32
A0A1D5PG19	Succinyl-CoA:glutarate-CoA transferase(predicted) OS=Gallus gallus OX=9031 GN=SUGCT PE=3 SV=2	SUGCT	45.344	0.819	0.944	0.832	0.847	0.955	1.108	0.96	1.162	1.213	1.043	1.237
F1NV65	WD_REPEATS_REGION domain-containing protein OS=Gallus gallus OX=9031 GN=DMXL1 PE=4 SV=4	DMXL1	338	0.936	0.848	0.819	0.867	0.961	1.145	1.103	0.861	1.013	1.166	1.412
E1C4N0	S10_plectin domain-containing protein OS=Gallus gallus OX=9031 GN=RPS10 PE=3 SV=2	RPS10	18.91	1.138	1.192	1.049	1.057	1.078	0.926	1.076	1.079	0.882	0.738	0.692
F1NIM4	Peptidylprolyl isomerase OS=Gallus gallus OX=9031 GN=FKBP4 PE=4 SV=1	FKBP4	50.445	0.813	0.865	0.978	0.94	0.914	1.115	0.97	0.953	1.123	1.251	1.157
A0A3Q2UIA4	SH2 domain-containing protein OS=Gallus gallus OX=9031 GN=STAT6 PE=3 SV=1	STAT6	21.083	1.146	1.18			1.141	0.858			0.875	0.809
E1BSN7	Alpha-1,4 glucan phosphorylase OS=Gallus gallus OX=9031 GN=PYGB PE=3 SV=2	PYGB	96.759	1.142	1.112	0.973	0.99	1.195	0.991	1.108	1.08	0.841	0.745	0.847
A0A3Q2U7Y6	WAPL domain-containing protein OS=Gallus gallus OX=9031 GN=WAPL PE=3 SV=1	WAPL	130.48	1.194	1.109	1.186	1.23	0.993	0.898	0.865	0.878	0.846	1.015	0.834
A0A1D5NTU6	Protein argonaute-2 OS=Gallus gallus OX=9031 GN=AGO2 PE=3 SV=2	AGO2	97.831	1.16	1.126	1.085	1.022	1.067	0.912	1.039	1.165	0.951	0.803	0.69
F1N857	J domain-containing protein OS=Gallus gallus OX=9031 GN=HSCB PE=3 SV=3	HSCB	26.62	0.872	0.908	0.92	0.874	0.989	1.045	0.906	1.014	1.091	1.166	1.332
A0A1D5PRI6	NEDD8 OS=Gallus gallus OX=9031 GN=NEDD8 PE=3 SV=2	NEDD8	9.591	0.804	0.919	0.91	0.881	0.867	1.099	1.032	0.922	1.026	1.363	1.304
A0A1D5PMQ4	EMAP like 6(predicted) OS=Gallus gallus OX=9031 GN=EML6 PE=4 SV=2	EML6	218.12	1.36	1.094	1.25	1.169	1.253	0.86	1.072	0.775	0.829	0.592	0.738
F1NZY9	NADH-cytochrome b5 reductase OS=Gallus gallus OX=9031 GN=CYB5R1 PE=3 SV=3	CYB5R1	34.088	1.335	1.064	1.24	1.027	0.937	0.947	0.938	1.088	0.851	0.855	0.684
F1NIL3	ATP synthase subunit OS=Gallus gallus OX=9031 GN=ATP5L PE=3 SV=3	ATP5L	11.855	1.174	1.134	1.064	1.047	1.07	0.919	1.014	1.072	0.889	0.73	0.81
A0A3Q2UIZ8	Histone deacetylase 10(predicted) OS=Gallus gallus OX=9031 PE=4 SV=1	--	24.864	1.182	1.13			1.056	0.897			0.91	0.835
A0A3Q3ATB4	LYR motif-containing protein 4(predicted) OS=Gallus gallus OX=9031 GN=LYRM4 PE=4 SV=1	LYRM4	10.434	1.138	1.142	1.139	1.043	1.071	0.928	0.977	1.076	0.876	0.861	0.768
E1BQZ4	TGc domain-containing protein OS=Gallus gallus OX=9031 GN=EPB42 PE=3 SV=2	EPB42	79.196	1.033	1.156	0.957	1.044	0.981	1.202	1.257	1.176	0.811	0.85	0.572
E1BWX4	Lysine ketoglutarate reductase OS=Gallus gallus OX=9031 GN=AASS PE=3 SV=2	AASS	102.95	1.366	1.098	1.226	0.81	0.976	1.097	1.262	1.051	0.754	0.696	0.61
A0A1L1RRG6	Cytochrome P450 2J2(predicted) OS=Gallus gallus OX=9031 GN=CYP2J22 PE=3 SV=1	CYP2J22	56.372	1.314	1.165			1.052	0.807			0.818	0.831
E1C0G0	Ubiquitin-like domain-containing protein OS=Gallus gallus OX=9031 GN=TBCEL PE=4 SV=1	TBCEL	48.33	0.882	0.944	0.932	0.854	0.906	1.119	1.02	0.931	1.058	1.177	1.313
A0A1L1RPR4	Aspartate aminotransferase OS=Gallus gallus OX=9031 GN=GOT2 PE=3 SV=2	GOT2	47.986	0.916	0.868	0.879	0.838	0.971	1.128	1.074	0.962	1.126	1.058	1.26
A0A1D5PTF3	EI24 autophagy associated transmembrane protein(predicted) OS=Gallus gallus OX=9031 GN=EI24 PE=3 SV=1	EI24	39.054	1.18	1.336	1.033	1.273	1.062	0.758	0.972	0.962	0.76	0.893	0.754
A0A1D5PTN0	60S ribosome subunit biogenesis protein NIP7 homolog OS=Gallus gallus OX=9031 GN=NIP7 PE=4 SV=1	NIP7	18.137	1.079	1.282	1.138	1.17	0.961	0.896	0.995	1.007	0.961	0.839	0.684
A0A3Q3AEK7	Myosin ID(predicted) OS=Gallus gallus OX=9031 GN=MYO1D PE=3 SV=1	MYO1D	112.43	1.19	1.06	1.008	1.182	1.123	0.944	1.047	0.978	0.874	0.807	0.735
A0A1D5P2V5	Cation-transporting ATPase(predicted) OS=Gallus gallus OX=9031 GN=ATP13A1 PE=3 SV=1	ATP13A1	139.9	1.124	1.179	1.072	1.042	1.044	0.912	1.075	1.046	0.876	0.86	0.744
F1NBN1	Plug_translocon domain-containing protein OS=Gallus gallus OX=9031 GN=SEC61A1 PE=3 SV=2	SEC61A1	52.278	1.195	1.23			1.13	0.972			0.863	0.728
F1NF85	Phosphatidylethanolamine N-methyltransferase OS=Gallus gallus OX=9031 GN=PEMT PE=3 SV=1	PEMT	26.597	1.114	1.315	0.937	1.149	1.155	0.796	1.179	1.003	0.998	0.586	0.719
A0A3Q2U7J0	Protein FAM136A OS=Gallus gallus OX=9031 PE=3 SV=1	--	107.83	0.824	0.988	0.871	0.905	0.798	1.018	0.954	1.052	1.202	1.275	1.276
A0A3Q2U3C3	Transmembrane 9 superfamily member OS=Gallus gallus OX=9031 GN=TM9SF3 PE=3 SV=1	TM9SF3	63.018	1.136	1.192	1.088	1.038	1.059	0.891	0.979	1.071	0.892	0.821	0.804
E1BT15	NEDD4-binding protein 2-like 1(predicted) OS=Gallus gallus OX=9031 GN=N4BP2L1 PE=4 SV=2	N4BP2L1	25.026	0.838	0.819			1.009	1.1			1.156	1.163
F1NTH9	MFS domain-containing protein OS=Gallus gallus OX=9031 GN=SLC37A4 PE=3 SV=3	SLC37A4	48.703	1.12	1.216	1.131	1.017	1.18	0.856	1.099	0.903	0.936	0.71	0.78
A0A1D5PTH2	Cytochrome P450 family 20 subfamily A member 1(predicted) OS=Gallus gallus OX=9031 GN=CYP20A1 PE=3 SV=2	CYP20A1	52.427	1.185	1.117	1.14	1.085	1.094	0.912	1.037	1.036	0.89	0.804	0.777
A0A3Q3AHL7	eIF-3c_N domain-containing protein OS=Gallus gallus OX=9031 PE=4 SV=1	--	16.508	1.183	1.158	1.106	1.011	0.972	0.952	1.022	1.06	0.926	0.822	0.811
F1NVX7	Transmembrane 9 superfamily member OS=Gallus gallus OX=9031 GN=TM9SF4 PE=3 SV=2	TM9SF4	77.3	1.189	1.181	1.104	1.046	1.077	0.902	0.966	1.101	0.91	0.751	0.841
F1NDA9	AP-1 complex subunit gamma OS=Gallus gallus OX=9031 GN=AP1G1 PE=3 SV=4	AP1G1	91.412	1.192	1.224	1.043	1.103	1.068	0.901	1.032	1.041	0.886	0.796	0.806
F1P0L2	Transmembrane 9 superfamily member OS=Gallus gallus OX=9031 GN=TM9SF2 PE=3 SV=2	TM9SF2	74.257	1.177	1.196	1.065	1.069	1.062	0.873	0.932	1.092	0.946	0.786	0.81
F6UW59	Apolipoprotein AIV(predicted) OS=Gallus gallus OX=9031 GN=APOA4 PE=3 SV=1	APOA4	40.682	0.643	0.662	0.679	0.72	0.696	0.636	0.444	1.216	2.013	1.461	1.971
F1P4I7	CN hydrolase domain-containing protein OS=Gallus gallus OX=9031 GN=VNN1 PE=3 SV=4	VNN1	55.314	0.812	0.844	0.553	0.9	0.876	1.443	0.457	1.239	1.12	1.033	1.906
F1NG43	CMD domain-containing protein OS=Gallus gallus OX=9031 GN=LOC768709 PE=4 SV=5	LOC768709	27.232	0.859	0.881	0.813	0.948	0.952	1.055	0.965	1.003	1.066	1.162	1.259
A0A3Q3AHU9	Phosphohistidine phosphatase(predicted) OS=Gallus gallus OX=9031 GN=LOC424401 PE=3 SV=1	LOC424401	13.06	1.052	0.884	0.859	0.774	0.807	0.918	0.956	1.162	1.042	1.405	1.241
F1NMB3	UDP-glucuronosyltransferase OS=Gallus gallus OX=9031 GN=UGT2A1 PE=3 SV=3	UGT2A1	60.643	1.198	1.357	0.862	1.238	1.012	0.766	1.172	0.924	0.804	0.854	0.813
A0A1L1RZC3	Ig-like domain-containing protein OS=Gallus gallus OX=9031 GN=VSIG10L PE=4 SV=2	VSIG10L	48.388	1.125	1.07	1.155	1.243	1.052	1.008	0.625	1.2	0.833	0.934	0.739
F1NM78	Kynurenine 3-monooxygenase OS=Gallus gallus OX=9031 GN=KMO PE=3 SV=3	KMO	55.77	1.17	1.195	0.97	0.989	1.102	0.879	1.007	1.141	0.763	0.839	0.785
F1NNS1	Dolichyl-diphosphooligosaccharide--protein glycosyltransferase 48 kDa subunit OS=Gallus gallus OX=9031 GN=DDOST PE=3 SV=4	DDOST	48.765	1.11	1.176	1.05	1.083	1.076	0.944	1.042	1.09	0.891	0.782	0.738
A0A1D5NT33	WD_REPEATS_REGION domain-containing protein OS=Gallus gallus OX=9031 GN=TBL2 PE=4 SV=1	TBL2	31.068	1.083	1.178	0.931	1.181	1.118	0.913	1.085	1.046	0.9	0.841	0.741
E1BUU9	Dolichyl-phosphate beta-glucosyltransferase OS=Gallus gallus OX=9031 GN=ALG5 PE=3 SV=2	ALG5	37.259	1.151	1.124	1.078	1.336	1.067	0.878	0.952	0.888	0.9	0.872	0.735
E1C4J6	Solute carrier family 51 alpha subunit(predicted) OS=Gallus gallus OX=9031 GN=SLC51A PE=4 SV=2	SLC51A	37.721	1.372	1.067	0.891	1.798	1.119	0.892	0.66	0.833	0.733	0.724	0.777
A0A1L1RTR9	Mitochondrial ribosomal protein L12(predicted) OS=Gallus gallus OX=9031 GN=MRPL12 PE=3 SV=1	MRPL12	20.471	0.826	0.968	0.912	0.986	0.872	0.896	0.911	0.867	1.14	1.344	1.385
E1BV75	Dehydrogenase/reductase 7(predicted) OS=Gallus gallus OX=9031 GN=DHRS7 PE=3 SV=1	DHRS7	37.72	1.132	1.235	1.074	1.001	1.114	0.889	1.055	1.075	0.921	0.722	0.79
E1C043	Cytochrome c oxidase polypeptide Va OS=Gallus gallus OX=9031 GN=COX5A PE=3 SV=4	COX5A	15.968	0.868	0.907	0.904	0.951	0.935	0.983	0.959	1.003	1.106	1.365	1.246
A0A3Q2U797	TFIIS N-terminal domain-containing protein OS=Gallus gallus OX=9031 GN=LOC100859302 PE=4 SV=1	LOC100859302	50.106	1.346	1.21	1.146	1.151	1.028	0.762	0.898	1.065	0.863	0.772	0.731
A0A1L1RKB7	Calcium-transporting ATPase OS=Gallus gallus OX=9031 GN=ATP2A2 PE=3 SV=2	ATP2A2	114.78	1.229	1.084	1.099	1.13	1.072	0.844	1.032	0.99	0.906	0.794	0.737
E1BVT3	Malate dehydrogenase OS=Gallus gallus OX=9031 GN=MDH2 PE=3 SV=3	MDH2	35.655	0.865	0.864	0.893	0.886	0.948	1.098	1.07	0.937	1.183	1.092	1.26
R4GLI9	Flavodoxin_2 domain-containing protein OS=Gallus gallus OX=9031 GN=NQO2 PE=3 SV=1	NQO2	26.771	0.673	0.695	0.953	0.894	0.718	1.144	1.296	0.908	1.208	1.676	1.053
F1NJ69	General vesicular transport factor p115 OS=Gallus gallus OX=9031 GN=USO1 PE=3 SV=2	USO1	106.13	1.202	1.177	1.052	1.055	1.026	0.865	1.001	1.072	0.84	0.931	0.806
A0A1D5NTM8	Protein-tyrosine-phosphatase OS=Gallus gallus OX=9031 GN=PTPRG PE=3 SV=2	PTPRG	159.8	1.248	1.124	1.022	1.106	1.031	0.938	0.977	0.985	0.831	0.829	0.922
E1BVP5	Aspartoacylase(predicted) OS=Gallus gallus OX=9031 GN=ASPA PE=3 SV=4	ASPA	40.923	0.892	0.917	0.95	0.856	0.97	0.96	1.028	0.895	1.223	1.172	1.322
A0A1D5PHB1	HEXIM P-TEFb complex subunit 1 OS=Gallus gallus OX=9031 PE=3 SV=3	--	32.816	0.85	0.836	1.033	0.928	1.045	1.054	0.871	0.895	1.027	1.264	1.312
A0A1D5P2L3	CULLIN_2 domain-containing protein OS=Gallus gallus OX=9031 GN=CUL1 PE=3 SV=1	CUL1	89.69	1.094	1.165	1.127	1.053	1.132	0.826	1.028	1.05	0.913	0.842	0.783
E1BQ44	Complex I-MWFE OS=Gallus gallus OX=9031 GN=NDUFA1 PE=3 SV=1	NDUFA1	8.2116	1.18	1.102	1.03	1.039	1.129	0.918	1.022	1.111	0.952	0.737	0.807
R4GJN4	Heat shock 70 kDa protein 12B (Fragment)(predicted) OS=Gallus gallus OX=9031 GN=GBE PE=4 SV=2	GBE	68.776	1.097	0.974	1.128	1.562	1.187	1.165	0.75	1.011	0.745	0.864	0.504
A0A1D5NXY4	Barrier to autointegration factor 1(predicted) OS=Gallus gallus OX=9031 GN=BANF1 PE=4 SV=1	BANF1	10.057	0.813	0.768	0.874	0.982	1	1.152	0.993	1.12	1.081	1.301	1.086
E1BSK7	VOC domain-containing protein OS=Gallus gallus OX=9031 GN=MCEE PE=3 SV=3	MCEE	19.869	0.78	0.979	0.96	0.926	0.936	0.98	0.945	0.974	1.088	1.268	1.214
A0A3Q2U787	Reticulon OS=Gallus gallus OX=9031 GN=RTN3 PE=4 SV=1	RTN3	25.988	1.225	1.294	0.991	1.144	1.037	0.758	1.071	1.042	0.91	0.769	0.758
F1NE33	Formimidoyltetrahydrofolate cyclodeaminase OS=Gallus gallus OX=9031 GN=FTCD PE=3 SV=1	FTCD	59.183	1.317	0.988	0.999	0.899	1.318	0.977	1.059	1.167	0.722	0.645	0.875
E1BV44	Chromosome segregation 1-like protein OS=Gallus gallus OX=9031 GN=CSE1L PE=3 SV=2	CSE1L	110.44	1.162	1.217	1.07	1.05	1.124	0.767	1.002	1.05	0.819	0.731	0.835
A0A1D5PUK4	Protein ADP-ribosylarginine hydrolase(predicted) OS=Gallus gallus OX=9031 GN=ADPRHL PE=3 SV=3	ADPRHL	38.411	0.864	0.895	0.754	0.869	1.048	0.93	0.879	0.982	1.132	1.163	1.549
E1BRA6	DnaJ homolog subfamily C member 10 OS=Gallus gallus OX=9031 GN=DNAJC10 PE=4 SV=2	DNAJC10	91.494	1.18	1.084	0.986	1.266	1.113	0.839	0.985	0.969	0.9	0.908	0.771
A0A1L1RQD3	HD domain-containing protein OS=Gallus gallus OX=9031 GN=LOC107056801 PE=4 SV=2	LOC107056801	20.66	0.802	0.936	0.966	0.88	0.944	1	0.975	0.977	1.104	1.2	1.321
A0A1D5PC99	Electron transfer flavoprotein subunit alpha OS=Gallus gallus OX=9031 GN=ETFA PE=3 SV=1	ETFA	34.217	0.818	0.843	0.828	0.871	0.927	1.028	0.976	0.916	1.256	1.163	1.42
A0A3Q3AUG8	Calumenin(predicted) OS=Gallus gallus OX=9031 GN=LOC107050717 PE=3 SV=1	LOC107050717	19.493	0.877	0.902	0.84	0.892	0.874	1.079	1.164	0.911	1.047	1.299	1.201
F1NHL4	Cysteinylglycine-S-conjugate dipeptidase OS=Gallus gallus OX=9031 GN=LAP3 PE=3 SV=4	LAP3	58.451	0.857	0.917	0.845	0.913	0.86	0.91	1.042	0.991	1.129	1.314	1.265
E1C4U7	Complex I-B12 OS=Gallus gallus OX=9031 GN=NDUFB3 PE=3 SV=1	NDUFB3	11.154	1.288	1.195	1.079	1.058	1.111	0.862	0.95	1.126	0.878	0.661	0.789
A0A3Q3A4J0	Ketohexokinase(predicted) OS=Gallus gallus OX=9031 GN=KHK PE=4 SV=1	KHK	31.637	0.871	0.864	0.893	0.913	1.022	1.03	1.004	0.962	1.064	1.268	1.29
F1NBD0	PHB domain-containing protein OS=Gallus gallus OX=9031 GN=ERLIN2 PE=3 SV=2	ERLIN2	38.216	1.19	1.223	1.081	0.996	0.913	0.936	1.074	1.037	0.917	0.806	0.844
F1NMG8	Unspecific monooxygenase OS=Gallus gallus OX=9031 GN=CYP1A2 PE=3 SV=4	CYP1A2	60.282	1.428	1.113	0.85	1.379	0.96	1.016	1.116	1.039	0.678	0.794	0.62
F1NE32	Motile sperm domain-containing protein 1 OS=Gallus gallus OX=9031 GN=MOSPD1 PE=4 SV=2	MOSPD1	24.424	1.072	1.258	1.128	0.988	1.055	1.015	1.1	1.049	0.897	0.706	0.746
F1NVH2	Tubulin-specific chaperone A OS=Gallus gallus OX=9031 GN=TBCA PE=3 SV=1	TBCA	12.707	0.9	0.837	0.82	0.986	0.977	1.112	1.113	0.843	1.08	1.198	1.284
R4GJU7	ST6 N-acetylgalactosaminide alpha-2,6-sialyltransferase 1(predicted) OS=Gallus gallus OX=9031 GN=MXRA7 PE=4 SV=4	MXRA7	9.4535	1.178	1.076			1.303	0.745			0.867	0.84
F1NAM6	GB1/RHD3-type G domain-containing protein OS=Gallus gallus OX=9031 GN=ATL1 PE=3 SV=4	ATL1	62.964	1.149	1.167	1.029	1.298	0.848	0.974	0.804	1.149	0.852	0.989	0.698
A0A1D5P2Q1	SAC domain-containing protein OS=Gallus gallus OX=9031 GN=SACM1L PE=4 SV=2	SACM1L	67.45	1.224	1.163	1.037	1.046	1.065	0.948	1.103	1.062	0.855	0.736	0.76
F1NRI9	Sulfotransferase OS=Gallus gallus OX=9031 GN=LOC421740 PE=3 SV=2	LOC421740	35	1.193	1.12	1.128	0.929	1.104	1.193	1.184	1.168	0.74	0.632	0.619
F1NPH4	VPS26, retromer complex component B(predicted) OS=Gallus gallus OX=9031 GN=VPS26B PE=3 SV=2	VPS26B	39.272	1.146	1.136	1.074	1.122	1.088	0.938	0.872	1.014	0.874	0.834	0.844
A0A1D5P4Q8	Jagunal homolog 1(predicted) OS=Gallus gallus OX=9031 GN=TTLL8 PE=3 SV=2	TTLL8	20.853	1.182	1.168	0.992	1.142	1.231	0.782	1.072	1.002	0.888	0.756	0.798
A0A3Q2UGT8	2-iminobutanoate/2-iminopropanoate deaminase OS=Gallus gallus OX=9031 GN=RIDA PE=3 SV=1	RIDA	29.815	0.752	0.823	0.833	0.765	0.777	0.948	1.162	1.029	1.337	1.424	1.292
R4GHN1	Arachidonate 5-lipoxygenase activating protein(predicted) OS=Gallus gallus OX=9031 GN=ALOX5AP PE=3 SV=1	ALOX5AP	17.906	0.833	0.722	0.931	0.952	1.285	0.895	1.01	1.063	1.176	1.173	1.073
F1NF25	Neutral cholesterol ester hydrolase 1(predicted) OS=Gallus gallus OX=9031 GN=NCEH1 PE=3 SV=2	NCEH1	46.154	1.111	1.144	1.072	1.055	1.107	0.965	1.14	0.994	0.949	0.725	0.747
F1NPJ8	Glutathione peroxidase(predicted) OS=Gallus gallus OX=9031 GN=GPX3 PE=3 SV=3	GPX3	23.324	1.1	1.07	1.16	1.347	0.9	1.16	0.652	0.989	0.828	0.964	0.861
R4GGX6	Mitochondrial import receptor subunit TOM5 (Fragment)(predicted) OS=Gallus gallus OX=9031 PE=4 SV=2	--	6.5839	1.04	1.015	1.348	1.057	1.295	1.083	0.943	1.034	0.916	0.693	0.607
A0A1D5P1U2	Pyruvate dehydrogenase E1 component subunit beta OS=Gallus gallus OX=9031 GN=PDHB PE=4 SV=2	PDHB	38.877	0.854	0.867	0.85	0.931	0.944	1.037	0.919	0.997	1.248	1.174	1.321
A0A1D5PND8	Aminotran_1_2 domain-containing protein OS=Gallus gallus OX=9031 GN=GPT2 PE=4 SV=1	GPT2	60.015	1.229	1.011	1.006	0.96	1.105	1.453	1.371	0.876	0.692	0.534	0.818
E1C1R8	Musashi RNA binding protein 2(predicted) OS=Gallus gallus OX=9031 GN=MSI2 PE=3 SV=2	MSI2	36.985	0.825	0.911	1.036	0.884	0.89	1.027	0.926	1.013	1.159	1.266	1.175
F1N8B6	Inositol-polyphosphate 5-phosphatase OS=Gallus gallus OX=9031 GN=INPP5K PE=3 SV=1	INPP5K	53.727	1.165	1.225			1.06	0.752			0.858	0.941
E1C7F5	Acetyl-coenzyme A transporter 1(predicted) OS=Gallus gallus OX=9031 GN=SLC33A1 PE=4 SV=2	SLC33A1	65.524	1.149	1.244	1.066	1.128	1.17	0.809	1.022	1.045	0.873	0.736	0.74
F1NLC7	Thioredoxin domain-containing protein 12 OS=Gallus gallus OX=9031 GN=TXNDC12 PE=4 SV=2	TXNDC12	18.562	0.795	0.869	0.971	1.035	0.895	1.026	0.983	0.893	1.135	1.425	1.078
A0A1D5PYL3	Katanin p60 ATPase-containing subunit A-like 2 OS=Gallus gallus OX=9031 GN=KATNAL2 PE=3 SV=1	KATNAL2	60.215	0.872	0.85	0.956	0.927	0.993	1.027	0.992	0.922	1.126	1.21	1.244
A0A1D5PKG1	AB hydrolase-1 domain-containing protein OS=Gallus gallus OX=9031 GN=ABHD4 PE=4 SV=2	ABHD4	43.793	0.924	0.738	0.777	1.038	1.109	0.93	0.996	0.96	1.295	1.083	1.266
A0A1L1RUV1	Udp-glucuronosyltransferase 1-8-like(predicted) OS=Gallus gallus OX=9031 PE=4 SV=2	--	38.001	1.13	1.177	1	1.341	1.013	0.901	1.153	0.956	0.917	0.928	0.597
A0A1D5PNU2	Apolipoprotein H OS=Gallus gallus OX=9031 GN=APOH PE=4 SV=1	APOH	41.093	0.816	0.796	0.88	1.01	0.944	1.063	0.966	0.94	1.192	1.273	1.243
A0A1L1RLF0	Cytochrome P450 family 2 subfamily W member 1(predicted) OS=Gallus gallus OX=9031 GN=CYP2W2 PE=3 SV=2	CYP2W2	56.915	1.101	1.462	0.923	1.444	0.913	0.84	1.074	0.868	0.738	0.873	0.698
E1BQV4	ER membrane protein complex subunit 3 OS=Gallus gallus OX=9031 GN=EMC3 PE=3 SV=1	EMC3	30.099	1.16	1.162	1.082	1.133	1.146	0.87	0.998	1.018	0.911	0.788	0.707
E1BXR1	Prefoldin subunit 3 OS=Gallus gallus OX=9031 GN=LOC772071 PE=3 SV=3	LOC772071	18.737	0.852	0.816	0.932	0.952	0.911	1.073	0.945	0.978	1.151	1.304	1.271
A0A1D5PMG4	Exportin-7 OS=Gallus gallus OX=9031 GN=XPO7 PE=3 SV=1	XPO7	121.47	1.106	1.136	1.068	1.054	1.102	0.907	1.054	1.05	0.899	0.806	0.792
E1C0X6	Iodotyrosine dehalogenase 1 OS=Gallus gallus OX=9031 GN=IYD PE=4 SV=4	IYD	32.055	1.172	1.047	0.994	0.998	1.152	0.975	1.498	1.082	0.888	0.76	0.601
F1NBV0	Peroxiredoxin-6 OS=Gallus gallus OX=9031 GN=PRDX6 PE=3 SV=1	PRDX6	25.076	0.858	0.827	0.921	0.831	0.993	1.142	1.128	1.008	1.093	1.156	1.162
A0A1D5NXL7	PCI domain-containing protein OS=Gallus gallus OX=9031 GN=PSMD3 PE=3 SV=1	PSMD3	59.352	1.16	1.132	1.118	1.043	1.088	0.906	0.988	1.042	0.896	0.821	0.799
A0A1D5PKQ4	Collagen alpha-1(III) chain OS=Gallus gallus OX=9031 GN=COL3A1 PE=4 SV=2	COL3A1	132.44	0.633	0.489	0.78	0.83	0.511	0.777	0.682	1.174	0.962	2.859	1.582
A0A1D5PL36	Acetyl-CoA acyltransferase 2(predicted) OS=Gallus gallus OX=9031 GN=ACAA2 PE=3 SV=2	ACAA2	44.293	0.922	0.927	0.902	0.843	0.929	1.087	0.998	0.952	1.083	1.105	1.35
A0A1D5PGF0	Growth hormone inducible transmembrane protein(predicted) OS=Gallus gallus OX=9031 GN=GHITM PE=3 SV=1	GHITM	36.579	1.241	1.022	1.034	1.169	1.133	0.897	1.139	0.954	0.833	0.828	0.757
E1BW57	Nudix hydrolase domain-containing protein OS=Gallus gallus OX=9031 GN=NUDT5 PE=3 SV=4	NUDT5	24.57	0.813	0.853	0.892	0.861	0.92	1.155	1.058	0.928	1.054	1.249	1.309
E1BZT5	MPN domain-containing protein OS=Gallus gallus OX=9031 GN=PRPF8 PE=4 SV=1	PRPF8	273.63	1.172	1.17	1.093	1.113	1.003	0.859	0.974	1.038	0.923	0.897	0.783
F1P2P3	Cysteinyl-tRNA synthetase OS=Gallus gallus OX=9031 GN=CARS2 PE=4 SV=4	CARS2	52.711	1.176	1.329	1.016	1.087	1.105	0.939	0.936	1.118	0.78	0.794	0.884
E1C8A2	POTRA domain-containing protein OS=Gallus gallus OX=9031 GN=SAMM50 PE=3 SV=1	SAMM50	52.22	1.094	1.246	1.028	1.046	1.09	0.926	1.029	1.049	0.872	0.819	0.832
A0A1D5NWJ7	Cytochrome c oxidase subunit 7A2 like(predicted) OS=Gallus gallus OX=9031 GN=COX7A2L PE=3 SV=1	COX7A2L	12.614	1.211	1.22	1.099	1.054	1.048	0.763	0.96	1.043	0.916	0.799	0.835
F1P3Q4	SWI/SNF related, matrix associated, actin dependent regulator of chromatin, subfamily a, member 1(predicted) OS=Gallus gallus OX=9031 GN=SMARCA1 PE=3 SV=3	SMARCA1	117.82	0.788	0.77	0.899	0.866	1.389	0.878	0.99	1.037	1.255	1.011	1.252
A0A1L1RY04	ATP synthase subunit beta OS=Gallus gallus OX=9031 GN=ATP5B PE=3 SV=2	ATP5B	68.409	0.9	0.887	0.886	0.934	0.938	1.105	0.962	0.96	1.114	1.13	1.285
A0A3Q3ALB3	Mitogen-activated protein kinase OS=Gallus gallus OX=9031 GN=MAPK3 PE=3 SV=1	MAPK3	40.416	1.098	1.111	1.25	1.044	1.112	0.878	0.96	0.963	0.952	0.816	0.793
A0A3Q2UKA8	Ubiquitin-associated domain-containing protein 1 OS=Gallus gallus OX=9031 GN=UBAC1 PE=4 SV=1	UBAC1	41.749	0.961	0.94	0.869	0.855	0.952	0.928	1.07	0.963	1.022	1.25	1.293
F6R8U4	Guided entry of tail-anchored proteins factor 1 OS=Gallus gallus OX=9031 GN=WRB PE=3 SV=1	WRB	19.158	1.199	1.146			1.085	0.909			0.828	0.84
A0A1L1RZK1	Lactoylglutathione lyase OS=Gallus gallus OX=9031 GN=GLO1 PE=3 SV=2	GLO1	20.553	0.974	0.838	0.929	0.827	0.93	1.047	1.048	0.983	1.044	1.296	1.264
F1NHT5	Fetuin B(predicted) OS=Gallus gallus OX=9031 GN=FETUB PE=4 SV=2	FETUB	44.137	0.775	0.785	0.871	0.928	1.068	1.182	1.098	1.002	1.14	1.097	1.138
A0A1D5PJA5	Dipeptidyl peptidase 4 OS=Gallus gallus OX=9031 GN=DPP4 PE=3 SV=1	DPP4	86.395	1.233	1.07	1.09	1.19	1.239	0.847	1.172	0.726	0.843	0.8	0.766
E1C0F1	Dolichyl-diphosphooligosaccharide--protein glycosyltransferase subunit 1 OS=Gallus gallus OX=9031 GN=RPN1 PE=3 SV=3	RPN1	77	1.097	1.172	1.017	1.074	1.059	0.934	1.053	1.076	0.903	0.784	0.758
E1C5V6	Acyl-coenzyme A oxidase OS=Gallus gallus OX=9031 GN=ACOX2 PE=3 SV=1	ACOX2	75.493	1.278	1.091	1.041	0.932	1.17	0.873	1.195	1.033	0.846	0.705	0.776
A0A1L1RKT0	Glycylpeptide N-tetradecanoyltransferase OS=Gallus gallus OX=9031 GN=NMT1 PE=3 SV=1	NMT1	56.865	1.142	1.174	1.058	0.951	1.144	0.915	1.141	1.005	0.942	0.73	0.8
A0A1D5PM44	Regulator of microtubule dynamics 3(predicted) OS=Gallus gallus OX=9031 GN=RMDN3 PE=4 SV=3	RMDN3	51.694	1.349	1.095	1.116	1.074	1.055	0.952	0.944	0.959	0.684	0.85	0.918
F1NI29	Enoyl-CoA hydratase OS=Gallus gallus OX=9031 GN=HADHA PE=3 SV=3	HADHA	82.986	0.863	0.848	0.853	0.864	0.918	1.047	0.82	0.938	1.219	1.178	1.587
F1P1P5	Frataxin intermediate form OS=Gallus gallus OX=9031 GN=FXN PE=3 SV=3	FXN	18.51	0.842	0.879	0.948	0.926	0.851	1.034	0.952	0.878	1.124	1.347	1.341
F1NNS8	Thioredoxin domain-containing protein OS=Gallus gallus OX=9031 GN=PRDX4 PE=4 SV=3	PRDX4	29.634	0.884	0.874	0.841	0.914	1.023	1.035	1.026	0.969	1.044	1.208	1.285
A0A1D5PCQ6	Mannose-6-phosphate receptor, cation dependent(predicted) OS=Gallus gallus OX=9031 GN=M6PR PE=4 SV=2	M6PR	34.578	1.415	1.195	1.041	1.157	1.053	0.833	0.964	1.155	0.722	0.754	0.675
A0A1D5PL84	Leucyl and cystinyl aminopeptidase(predicted) OS=Gallus gallus OX=9031 GN=LNPEP PE=3 SV=1	LNPEP	115.35	1.165	1.127	1.156	1.114	1.036	0.948	0.841	1.092	0.866	0.82	0.793
A0A452J801	DnaJ homolog subfamily C member 16 OS=Gallus gallus OX=9031 GN=DNAJC16 PE=4 SV=1	DNAJC16	89.281	1.076	1.062	1.192	1.165	1.127	0.965	0.891	1.069	1.009	0.796	0.669
F1P1M3	Exocyst complex component 3 OS=Gallus gallus OX=9031 GN=EXOC3L4 PE=3 SV=3	EXOC3L4	81.201	1.351	1.094	1.122	1.172	1.148	0.78	1.061	0.732	0.915	0.843	0.928
R4GFY2	Thioredoxin domain-containing protein OS=Gallus gallus OX=9031 GN=TMX4 PE=4 SV=2	TMX4	41.43	1.151	1.14	1.136	1.11	1.098	0.92	0.916	1.032	0.913	0.861	0.732
A0A3Q2UDS8	Sulfiredoxin OS=Gallus gallus OX=9031 GN=SRXN1 PE=3 SV=1	SRXN1	16.275	1.051	0.785	1.04	0.888	1.017	0.546	0.872	0.783	1.384	1.273	1.466
A0A1D5PNX5	Granulin precursor OS=Gallus gallus OX=9031 PE=3 SV=2	--	30.264	0.87	0.893	0.962	0.794	0.946	0.737	0.85	0.966	1.233	1.4	1.481
F1NZ86	75 kDa glucose-regulated protein OS=Gallus gallus OX=9031 GN=HSPA9 PE=3 SV=1	HSPA9	73.161	0.834	0.886	0.917	0.889	0.927	1.033	0.997	0.942	1.175	1.231	1.298
E1C279	3Beta_HSD domain-containing protein OS=Gallus gallus OX=9031 GN=NSDHL PE=3 SV=1	NSDHL	38.925	1.438	0.964	1.191	1.184	1.124	0.896	0.892	0.879	0.762	0.876	0.98
A0A1D5P2W8	TOG domain-containing protein OS=Gallus gallus OX=9031 GN=RANBP6 PE=4 SV=2	RANBP6	89.238	1.065	1.128	1.154	1.078	1.128	0.927	1.03	0.972	0.907	0.842	0.744
A0A1L1RV18	Microsomal signal peptidase 25 kDa subunit OS=Gallus gallus OX=9031 PE=3 SV=2	--	12.637	1.134	1.322	1.178	1.218	1.191	0.841	1.04	0.968	0.812	0.7	0.586
E1C818	H/ACA ribonucleoprotein complex subunit OS=Gallus gallus OX=9031 GN=GAR1 PE=3 SV=4	GAR1	22.534	0.795	0.865	0.879	1.008	0.91	1.097	0.926	1.04	1.122	1.221	1.147
F1NA76	GOLD domain-containing protein OS=Gallus gallus OX=9031 GN=TMED10 PE=3 SV=1	TMED10	24.803	1.103	1.258	1.084	1.03	1.049	1	1.036	1.088	0.877	0.75	0.755
A0A3Q3AHG4	Importin N-terminal domain-containing protein OS=Gallus gallus OX=9031 GN=TNPO1 PE=4 SV=1	TNPO1	101.99	1.165	1.076	1.089	1.11	1.084	0.92	0.885	1.058	0.952	0.809	0.789
A0A1D5P8C3	AP_endonuc_2 domain-containing protein OS=Gallus gallus OX=9031 GN=HYI PE=4 SV=2	HYI	43.985	0.803	0.881	0.846	0.979	0.998	0.964	1.069	1.016	1.082	1.341	1.118
F1NHL2	TIP120 domain-containing protein OS=Gallus gallus OX=9031 GN=CAND1 PE=3 SV=4	CAND1	136.36	1.142	1.146	1.099	1.07	1.082	0.897	1.046	1.028	0.897	0.788	0.78
A0A1L1RN08	L-type lectin-like domain-containing protein OS=Gallus gallus OX=9031 GN=LMAN1L PE=4 SV=1	LMAN1L	56.518	1.1	1.203	1.062	1.054	1.054	0.922	1.063	1.093	0.897	0.84	0.759
F1NWF3	FGE-sulfatase domain-containing protein OS=Gallus gallus OX=9031 GN=SUMF2 PE=3 SV=2	SUMF2	35.08	0.72	0.913	0.916	1.002	0.986	0.95	1.055	0.971	1.146	1.325	1.13
F1NJF0	Complement component 1 Q subcomponent-binding protein, mitochondrial OS=Gallus gallus OX=9031 GN=C1QBP PE=3 SV=3	C1QBP	24.308	0.882	0.835	0.919	0.948	0.878	0.984	1.024	0.936	1.22	1.3	1.228
E1BZE1	Alpha 2-HS glycoprotein(predicted) OS=Gallus gallus OX=9031 GN=AHSG PE=4 SV=1	AHSG	37.2	0.642	0.736	0.894	0.898	1.057	0.937	1.107	0.985	1.6	1.158	1.158
A0A1D5PSQ6	Cytochrome P450 2C8(predicted) OS=Gallus gallus OX=9031 GN=LOC101749846 PE=3 SV=2	LOC101749846	73.332	1.07	1.232	0.934	1.12	0.98	1.122	1.074	1.071	0.826	0.734	0.83
A0A3Q2UIM7	Alpha-mannosidase OS=Gallus gallus OX=9031 GN=MAN2A1 PE=3 SV=1	MAN2A1	131.99	1.225	1.177	1.104	1.042	1.002	0.929	1.01	1.082	0.871	0.8	0.762
A0A3Q2U005	AIG1-type G domain-containing protein(predicted) OS=Gallus gallus OX=9031 GN=LOC112531693 PE=3 SV=1	LOC112531693	49.177	1.158	1.148	1.121	1.11	1.118	0.914	1.032	0.917	0.885	0.79	0.879
A0A1D5PBF6	FLII actin remodeling protein(predicted) OS=Gallus gallus OX=9031 GN=FLII PE=4 SV=2	FLII	140.64	1.176	0.977	1.051	0.984	1.147	0.992	1.126	1.098	0.78	0.845	0.713
A0A3Q2UJM6	Malectin domain-containing protein OS=Gallus gallus OX=9031 GN=MLEC PE=3 SV=1	MLEC	27.708	1.113	1.262	1.103	1.092	1.168	0.916	1.013	1.021	0.851	0.702	0.775
A0A1D5PMD9	Carboxylic ester hydrolase OS=Gallus gallus OX=9031 GN=LOC769704 PE=3 SV=2	LOC769704	61.905	0.92	0.924	0.846	0.857	0.996	0.977	1.05	1.072	1.098	1.148	1.29
F1P4X7	7-dehydrocholesterol reductase(predicted) OS=Gallus gallus OX=9031 GN=DHCR7 PE=3 SV=2	DHCR7	55.2	1.161	1.057	1.051	1.037	1.165	0.813	1.172	0.989	0.97	0.744	0.757
F1NYM3	Complex I-20kD OS=Gallus gallus OX=9031 GN=NDUFS7 PE=3 SV=3	NDUFS7	24.29	1.174	1.132	1.065	1.053	1.134	0.903	1.015	1.092	0.896	0.772	0.799
A0A1L1RNR4	Kininogen 1(predicted) OS=Gallus gallus OX=9031 GN=KNG1 PE=4 SV=2	KNG1	62.02	0.742	0.871	0.882	1.028	0.945	1.004	0.728	1.23	1.179	1.409	1.144
R4GHH2	WASH complex subunit 4(predicted) OS=Gallus gallus OX=9031 GN=WASHC4 PE=4 SV=2	WASHC4	136.04	1.082	1.209	1.172	1.05	1.112	0.907	0.927	1.066	0.891	0.818	0.786
F1NSQ4	Mitochondrial Rho GTPase OS=Gallus gallus OX=9031 GN=RHOT1 PE=3 SV=1	RHOT1	70.894	1.26	1.053	1.082	1.035	1.073	0.962	0.956	1.048	0.861	0.797	0.888
F1NL85	Dolichyl-diphosphooligosaccharide--protein glycosyltransferase subunit MAGT1 OS=Gallus gallus OX=9031 GN=MAGT1 PE=3 SV=1	MAGT1	36.776	1.242	1.088	0.95	1.171	1.141	0.903	0.926	1.058	0.894	0.785	0.732
A0A1D5PK00	Histocompatibility minor 13(predicted) OS=Gallus gallus OX=9031 GN=HM13 PE=3 SV=2	HM13	63.517	1.171	1.211	1.046	1.158	1.142	0.825	1.078	1.002	0.902	0.764	0.696
A0A1L1RME0	Death domain-containing protein OS=Gallus gallus OX=9031 GN=THOC1 PE=4 SV=1	THOC1	76.36	1.105	1.07	1.159	1.14	1.086	0.848	0.928	0.977	0.868	0.825	0.796
A0A1L1RZL5	DZF domain-containing protein OS=Gallus gallus OX=9031 GN=ILF2 PE=4 SV=2	ILF2	45.408	1.203	1.239			1.073	0.893			0.842	0.82
E1C4V1	ATP synthase-coupling factor 6, mitochondrial OS=Gallus gallus OX=9031 GN=ATP5J PE=3 SV=3	ATP5J	12.36	0.909	0.853	0.855	0.905	1.067	0.856	0.956	0.956	1.203	1.19	1.329
E1C6X2	Fibronectin type-II domain-containing protein OS=Gallus gallus OX=9031 GN=SEL1L PE=4 SV=1	SEL1L	88.375	1.12	1.189	0.992	1.144	1.136	0.836	1.082	1.074	0.873	0.92	0.708
A0A1D5PHQ9	Amine oxidase OS=Gallus gallus OX=9031 GN=AOC1 PE=3 SV=2	AOC1	93.908	1.564	1.257	1.45	0.886	1.01	0.884	1.007	1.124	0.592	0.604	0.599
F1NMS1	Mitochondrial transcription rescue factor 1(predicted) OS=Gallus gallus OX=9031 GN=C3H6ORF203 PE=4 SV=2	C3H6ORF203	26.514	0.792	0.858	0.893	0.974	0.92	1.138	0.957	0.97	1.074	1.261	1.231
F1NM89	TatD DNase domain containing 3(predicted) OS=Gallus gallus OX=9031 GN=TATDN3 PE=3 SV=3	TATDN3	26.965	0.831	1.057	0.937	0.876	0.897	0.926	1.071	0.949	1.217	1.143	1.251
F1P4E5	Geranylgeranyl transferase type-2 subunit beta OS=Gallus gallus OX=9031 GN=RABGGTB PE=3 SV=3	RABGGTB	36.826	1.179	1.172			1.047	0.803			0.914	0.892
A0A1D5PWB9	AP-3 complex subunit delta OS=Gallus gallus OX=9031 GN=AP3D1 PE=3 SV=2	AP3D1	101.23	1.114	1.18	1.09	1.032	1.108	0.884	1.012	1.002	0.879	0.82	0.767
F1ND55	Aldolase_II domain-containing protein OS=Gallus gallus OX=9031 GN=ADD1 PE=3 SV=2	ADD1	81.003	1.066	1.287	1.227	1.133	0.944	0.922	0.73	1.05	0.912	0.888	0.852
F1NYH8	Ena/VASP-like protein OS=Gallus gallus OX=9031 GN=EVL PE=3 SV=1	EVL	44.758	0.918	1.304	1.095	1.925	1.203	1.082	0.576	0.766	0.709	0.813	0.574
A0A3Q3AU66	Fatty acid 2-hydroxylase OS=Gallus gallus OX=9031 GN=FA2H PE=3 SV=1	FA2H	39.463	1.487	1.096	1.346	0.972	0.981	0.639	0.765	1.04	0.889	0.876	0.877
E1C7G8	Dimethylaniline monooxygenase [N-oxide-forming] OS=Gallus gallus OX=9031 GN=DM5L PE=3 SV=4	DM5L	60.445	1.108	1.076	1.058	1.012	1.014	1.079	1.265	1.015	1.025	0.671	0.716
F1NSV6	Sodium/potassium-transporting ATPase subunit beta OS=Gallus gallus OX=9031 GN=ATP1B1 PE=3 SV=3	ATP1B1	34.924	1.289	1.252	1.202	1.141	1.094	0.664	0.845	1.11	0.952	0.693	0.709
A0A1D5P4S8	6-phosphofructokinase OS=Gallus gallus OX=9031 GN=PFKP PE=3 SV=2	PFKP	91.57	1.11	1.253	1.219	1.131	1.039	0.85	0.865	1.033	0.954	0.859	0.759
A0A3S5ZP86	Cytochrome b5 heme-binding domain-containing protein OS=Gallus gallus OX=9031 GN=FADS1 PE=3 SV=1	FADS1	59.075	1.162	1.472	1.031	1.098	0.925	0.904	0.868	1.148	0.833	0.718	0.822
A0A3Q2U1X8	Microsomal signal peptidase 25 kDa subunit OS=Gallus gallus OX=9031 PE=3 SV=1	--	14.937	1.095	1.067	1.074	1.137	1.116	0.968	1.039	0.998	0.883	0.854	0.779
F1NEI8	Poly(A)-specific ribonuclease PARN OS=Gallus gallus OX=9031 GN=PARN PE=3 SV=3	PARN	73.168	1.062	1.085	1.065	1.09	1.319	1.041	0.987	0.969	0.78	0.739	0.901
F1NPQ0	PCI domain-containing protein OS=Gallus gallus OX=9031 GN=PSMD12 PE=3 SV=1	PSMD12	53.008	1.162	1.124	1.118	1.015	1.12	0.94	1.081	1.006	0.887	0.814	0.82
A0A3Q2UGC6	Solute carrier family 25 member 10(predicted) OS=Gallus gallus OX=9031 GN=SLC25A10 PE=3 SV=1	SLC25A10	55.425	1.242	1.264	1.08	1.201	1.047	0.8	0.895	1.083	0.798	0.838	0.732
E1C796	Transformation/transcription domain associated protein(predicted) OS=Gallus gallus OX=9031 GN=TRRAP PE=4 SV=4	TRRAP	435.11	1.214	1.3	1.074	1.058	1.068	0.751	0.936	1.067	0.771	0.883	0.809
F1NI43	Long-chain-fatty-acid--CoA ligase ACSBG2 OS=Gallus gallus OX=9031 GN=ACSBG2 PE=4 SV=3	ACSBG2	80.987	1.043	1.125	1.1	1.436	1.032	1.049	0.894	1.011	0.97	0.8	0.58
A0A3Q3A395	L-type lectin-like domain-containing protein OS=Gallus gallus OX=9031 GN=LMAN2L PE=4 SV=1	LMAN2L	38.709	1.517	1.056	1.033	1.316	1.025	0.699	1.074	0.866	0.892	0.776	0.706
E1BT94	Complex I-B17 OS=Gallus gallus OX=9031 GN=NDUFB6 PE=3 SV=1	NDUFB6	14.917	1.244	1.211	1.12	1.03	1.133	0.904	0.972	1.023	0.839	0.668	0.866
F1NB64	Acetyl-CoA acyltransferase 1(predicted) OS=Gallus gallus OX=9031 GN=ACAA1 PE=3 SV=2	ACAA1	44.607	0.835	1.014	0.962	0.841	0.988	0.971	0.904	0.945	1.15	1.113	1.379
A0A1D5P9M6	Stromal cell derived factor 2(predicted) OS=Gallus gallus OX=9031 GN=SDF2 PE=4 SV=1	SDF2	23.279	0.692	0.59	0.853	1.171	0.932	1.065	1.018	0.846	1.425	1.422	1.104
A0A1D5PCY8	Dynactin subunit 1 OS=Gallus gallus OX=9031 GN=DCTN1 PE=3 SV=2	DCTN1	146.62	0.816	0.848	0.899	0.969	0.827	1.288	0.938	0.988	0.978	1.326	1.241
A0A1D5P1T0	Small monomeric GTPase OS=Gallus gallus OX=9031 GN=RALA PE=3 SV=1	RALA	23.548	1.25	1.009	1.041	1.276	1.028	0.932	0.833	1.049	0.958	0.838	0.79
F1NG62	Nucleotide binding protein like(predicted) OS=Gallus gallus OX=9031 GN=NUBPL PE=3 SV=4	NUBPL	34.664	0.831	0.896			1.005	1.087			1.096	1.164
A0A1D5NUX8	Solute carrier family 25 member 10(predicted) OS=Gallus gallus OX=9031 GN=SLC25A10 PE=3 SV=2	SLC25A10	35.382	1.204	1.166	1.003	1.072	1.109	0.843	1.009	1.06	0.815	0.84	0.8
F1NH92	MICOS complex subunit OS=Gallus gallus OX=9031 GN=APOOL PE=3 SV=2	APOOL	29.693	1.322	1.413	1.015	1.231	1.209	0.589	0.894	1.035	0.663	0.749	0.8
E1C2C3	SF3b1 domain-containing protein OS=Gallus gallus OX=9031 GN=SF3B1 PE=3 SV=3	SF3B1	145.72	1.215	1.235	1.058	1.179	1.016	0.836	0.939	1.028	0.846	0.879	0.808
A0A3Q3A502	Solute carrier organic anion transporter family member OS=Gallus gallus OX=9031 GN=SLCO1B3 PE=3 SV=1	SLCO1B3	79.141	1.238	1.16	0.963	1.144	1.207	0.766	0.984	1.002	0.863	0.778	0.906
A0A1D5P3I6	Peptidylprolyl isomerase OS=Gallus gallus OX=9031 GN=FKBP3 PE=4 SV=1	FKBP3	62.84	0.853	0.872	0.974	1.031	0.807	1.127	0.883	0.999	1.151	1.411	1.195
A0A3Q3A8N6	CUE domain-containing protein OS=Gallus gallus OX=9031 GN=ASCC2 PE=4 SV=1	ASCC2	80.196	1.174	1.2			0.979	0.861			0.883	0.911
E1BVW0	Protein kinase domain-containing protein OS=Gallus gallus OX=9031 GN=CSNK1D PE=3 SV=2	CSNK1D	46.762	1.05	1.218	1.14	1.05	1.158	0.946	0.931	1.062	0.915	0.737	0.82
A0A1D5PY29	SCD domain-containing protein OS=Gallus gallus OX=9031 GN=STAG2 PE=3 SV=1	STAG2	144.52	1.18	1.19	1.102	1.081	1.078	0.845	0.898	1.08	0.836	0.875	0.808
A0A1D5PX68	Solute carrier family 25 member 1(predicted) OS=Gallus gallus OX=9031 GN=SLC25A1 PE=3 SV=1	SLC25A1	33.907	1.164	1.152	1.088	1.061	1.142	0.882	1.013	0.956	0.908	0.726	0.861
F1NHI3	RNA helicase OS=Gallus gallus OX=9031 GN=DHX15 PE=4 SV=3	DHX15	87.685	1.122	1.166	1.118	1.068	1.051	0.936	0.968	1.051	0.892	0.871	0.819
F1NEU9	TBC1 domain family member 24 OS=Gallus gallus OX=9031 GN=TBC1D24 PE=4 SV=4	TBC1D24	62.991	1.285	1.166	1.046	1	1.094	0.804	1.094	1.003	0.768	0.87	0.876
F1NC49	AA_TRNA_LIGASE_II_ALA domain-containing protein OS=Gallus gallus OX=9031 GN=AARSD1 PE=3 SV=4	AARSD1	45.395	0.769	0.813			0.901	0.999			1.254	1.359
A0A1D5PI43	Amine oxidase OS=Gallus gallus OX=9031 GN=MAOB PE=3 SV=1	MAOB	58.574	1.742	1.434	0.734	1.058	0.92	0.745	2.142	0.551	0.54	0.562	0.605
A0A1L1RWI4	Cytochrome P450 2K1 (Fragment)(predicted) OS=Gallus gallus OX=9031 GN=CYP2AC2 PE=3 SV=1	CYP2AC2	56.972	1.215	1.158	1.066	1.194	0.932	0.872	1.025	0.917	0.89	0.81	0.828
F1NNP0	Cytochrome p450 4b1-like(predicted) OS=Gallus gallus OX=9031 GN=CYP4B7 PE=3 SV=2	CYP4B7	57.556	1.068	1.68	1.232	1.047	0.716	0.748	0.654	1.244	0.831	0.903	0.708
A0A1D5P6U6	SEC7 domain-containing protein OS=Gallus gallus OX=9031 GN=ARFGEF1 PE=4 SV=1	ARFGEF1	208.29	1.122	1.205	1.128	1.062	1.054	0.866	1.024	1.082	0.841	0.862	0.698
E1BVP2	Phospholipase OS=Gallus gallus OX=9031 GN=PLD1 PE=3 SV=2	PLD1	118.99	1.167	1.108	1.116	1.137	1.111	1.182	0.918	1.093	0.748	0.702	0.731
F1NWX7	Protein transport protein Sec61 subunit beta OS=Gallus gallus OX=9031 GN=SEC61B PE=3 SV=2	SEC61B	10.014	1.214	1.2	1.031	1.141	1.021	0.79	0.997	0.999	0.862	0.796	0.727
A0A1D5PZU7	Peptidyl-prolyl cis-trans isomerase OS=Gallus gallus OX=9031 GN=PIN1 PE=4 SV=1	PIN1	18.101	0.858	0.829	0.979	0.947	0.891	1.103	0.874	0.919	1.111	1.243	1.236
F1NTK1	Phosphoserine aminotransferase OS=Gallus gallus OX=9031 GN=PSAT1 PE=3 SV=2	PSAT1	40.544	1.355	1.061	1.09	1.007	1	1.041	1.13	1.022	0.827	0.679	0.758
A0A1D5PXY6	Tripartite motif containing 23(predicted) OS=Gallus gallus OX=9031 GN=TRIM23 PE=4 SV=1	TRIM23	73.859	1.28	1.11	1.008	1.082	1.133	0.977	0.94	1.147	0.802	0.698	0.828
A0A1L1RSZ1	Ribosomal protein L7 like 1(predicted) OS=Gallus gallus OX=9031 GN=RPL7L1 PE=3 SV=2	RPL7L1	26.264	0.813	0.833	0.794	0.837	1.175	0.891	0.985	1.09	1.337	1.042	1.344
F1NK09	DUF1741 domain-containing protein OS=Gallus gallus OX=9031 GN=C6H10orf76 PE=4 SV=4	C6H10orf76	78.608	1.36	1.399	0.975	1.099	1.094	0.742	1.024	1.016	0.718	0.648	0.898
A0A1D5NV65	Phosphoglucomutase 2(predicted) OS=Gallus gallus OX=9031 GN=PGM2 PE=3 SV=1	PGM2	68.034	1.253	1.056	1.144	0.931	1.055	0.965	1.136	0.969	0.897	0.746	0.835
A0A3Q2TZX3	Nudix hydrolase domain-containing protein OS=Gallus gallus OX=9031 GN=NUDT15 PE=4 SV=1	NUDT15	18.06	0.877	0.877	0.914	0.784	1.043	1	1.023	0.917	0.996	1.354	1.412
E1BYW5	Cytochrome P450 family 4 subfamily V member 2(predicted) OS=Gallus gallus OX=9031 GN=CYP4V2 PE=3 SV=1	CYP4V2	61.514	1.154	1.261	1.107	1.149	0.914	0.908	0.915	1.068	0.992	0.823	0.752
A0A3Q2U5M7	Ribulose-phosphate 3-epimerase OS=Gallus gallus OX=9031 GN=RPEL1 PE=3 SV=1	RPEL1	37.028	0.858	0.75	0.9	0.876	0.951	1.174	1.06	0.954	1.068	1.282	1.256
R4GLP0	Cytochrome c oxidase polypeptide VIIc OS=Gallus gallus OX=9031 GN=COX7C PE=3 SV=2	COX7C	15.062	1.152	1.124	1.117	1.102	1.175	1.057	0.821	1.344	0.867	0.674	0.556
F1NV57	Protein tyrosine phosphatase non-receptor type 9(predicted) OS=Gallus gallus OX=9031 GN=PTPN9 PE=4 SV=3	PTPN9	66.206	1.172	1.39	1.053	1.015	1.002	0.827	0.925	1.109	0.771	0.828	0.908
A0A1L1RWX6	4HBT domain-containing protein OS=Gallus gallus OX=9031 GN=ACOT13 PE=3 SV=2	ACOT13	15.486	0.921	0.7	0.634	0.785	0.903	0.931	0.756	1.16	1.687	0.949	1.824
E1BUG9	CS domain-containing protein OS=Gallus gallus OX=9031 GN=NUDCD2 PE=4 SV=1	NUDCD2	17.8	0.876	0.84	0.893	0.924	0.95	1.257	1.019	0.902	1.06	1.1	1.31
A0A1D5PFM8	Mitochondrial ribosomal protein L32(predicted) OS=Gallus gallus OX=9031 GN=MRPL32 PE=3 SV=1	MRPL32	20.572	0.874	0.948	0.977	0.818	0.932	0.894	0.983	0.897	1.184	1.236	1.378
A0A1D6UPU6	Dolichyl-diphosphooligosaccharide--protein glycosyltransferase subunit 2 OS=Gallus gallus OX=9031 GN=RPN2 PE=3 SV=2	RPN2	73.598	1.126	1.214	1.038	1.076	1.019	0.921	1.055	1.07	0.903	0.846	0.79
E1C8L7	Leukotriene C4 synthase(predicted) OS=Gallus gallus OX=9031 GN=LTC4SL PE=4 SV=1	LTC4SL	16.364	1.225	1.021	1.167	1.122	1.113	1.023	0.895	1.142	0.875	0.759	0.662
D0VX28	Cytochrome b-c1 complex subunit 6 OS=Gallus gallus OX=9031 GN=UQCRHL PE=1 SV=1	UQCRHL	9.04	1.021	0.879	0.828	0.776	0.84	1.044	0.957	1.174	1.13	1.166	1.312
F1NER9	Glycoprotein IIIb OS=Gallus gallus OX=9031 GN=CD36 PE=3 SV=3	CD36	52.637	1.283	1.071	1.08	1.188	1.091	0.932	0.942	1.095	0.822	0.754	0.723
Q5ZJJ7	Claudin domain containing 1(predicted) OS=Gallus gallus OX=9031 GN=CLDND1 PE=2 SV=1	CLDND1	27.999	1.232	1.252	1.141	0.936	1.006	0.762	1.005	1.076	0.982	0.764	0.857
Q6IEC5	Putative ISG12(2) protein OS=Gallus gallus OX=9031 GN=ISG12(2) PE=2 SV=1	ISG12(2)	10.281	0.598	0.782	1.013	0.854	0.776	1.452	1.104	0.786	1.478	1.052	1.165
Q90847	G protein alpha subunit OS=Gallus gallus OX=9031 GN=Galphai3 PE=4 SV=1	Galphai3	40.517	1.22	1.057	1.014	1.204	1.175	0.863	0.956	1.027	0.867	0.785	0.78
E1C2N4	Nucleolar autoantigen 36 OS=Gallus gallus OX=9031 GN=ZNF330 PE=3 SV=1	ZNF330	35.776	0.778	0.848	0.918	0.972	1.002	1.06	0.952	0.968	1.13	1.27	1.226
Q6LC82	GTPase cRac1A OS=Gallus gallus OX=9031 GN=cRac1A PE=2 SV=1	cRac1A	21.45	1.118	1.138	1.124	1.021	1.08	0.938	1.016	1.045	0.903	0.802	0.815
R4GI86	Calcium-binding protein 39(predicted) OS=Gallus gallus OX=9031 GN=CAB39 PE=3 SV=1	CAB39	39.899	1.119	1.171	1.075	1.113	1.162	0.937	0.983	1.061	0.896	0.772	0.786
F1NDH2	Angiotensin 1-10 OS=Gallus gallus OX=9031 GN=AGT PE=3 SV=2	AGT	51.346	0.764	0.864	0.772	1.163	1	0.974	0.961	0.873	1.098	1.346	1.214
E1BXI0	Gamma-butyrobetaine hydroxylase OS=Gallus gallus OX=9031 GN=BBOX1 PE=3 SV=2	BBOX1	49.425	0.907	0.918	1.051	0.808	0.794	0.867	0.694	0.97	1.145	1.422	1.505
Q5ZMG8	Rho-related GTP-binding protein RhoG(predicted) OS=Gallus gallus OX=9031 GN=RHOGL PE=2 SV=1	RHOGL	21.28	1.14	1.181	1.074	1.089	1.068	0.919	0.968	1.048	0.899	0.808	0.826
Q5ZMG2	Claudin OS=Gallus gallus OX=9031 GN=CLDN1 PE=2 SV=1	CLDN1	22.626	1.335	1.163	1.045	1.112	0.964	0.808	0.84	1.11	0.823	0.892	0.893
A0A1D5PHZ5	Carboxypeptidase Q OS=Gallus gallus OX=9031 GN=CPQ PE=4 SV=2	CPQ	51.97	0.961	0.942	0.865	0.724	0.847	0.985	0.996	1.068	1.353	1.044	1.356
Q90979	Transcription factor OS=Gallus gallus OX=9031 GN=IBR PE=3 SV=1	IBR	53.579	0.899	0.839			0.864	1.078			1.12	1.276
Q5ZK57	Hexosyltransferase OS=Gallus gallus OX=9031 GN=B3GNT2 PE=2 SV=1	B3GNT2	45.971	1.362	1.208	1.274	0.92	1.013	0.789	0.988	0.967	0.765	0.841	0.867
Q5ZIW8	Ras-related protein R-Ras2(predicted) OS=Gallus gallus OX=9031 GN=RRAS PE=2 SV=1	RRAS	23.237	1.238	1.188	1.043	1.118	1.019	0.92	0.858	1.002	0.848	0.788	0.989
A0A1D5PS95	RING-type domain-containing protein OS=Gallus gallus OX=9031 GN=RNF213 PE=4 SV=2	RNF213	589.25	1.153	1.247	1.137	0.985	1.08	0.891	0.994	1.066	0.915	0.762	0.821
Q5ZKZ6	3-ketodihydrosphingosine reductase(predicted) OS=Gallus gallus OX=9031 GN=KDSR PE=2 SV=1	KDSR	24.536	1.077	1.223	0.983	1.076	1.032	0.898	1.188	1.018	0.939	0.809	0.74
A6NAB8	Delta-6 fatty acid desaturase OS=Gallus gallus OX=9031 GN=FADS2 PE=2 SV=2	FADS2	51.99	1.192	1.35	1.089	1.028	0.94	0.756	0.866	1.284	0.916	0.841	0.768
R4GFT9	Guanine nucleotide-binding protein subunit gamma OS=Gallus gallus OX=9031 GN=GNG12 PE=3 SV=1	GNG12	8.0904	1.228	0.972	1.148	1.18	1.002	0.963	0.876	0.978	0.84	1.007	0.766
Q5ZL56	Acyl-CoA dehydrogenase short chain(predicted) OS=Gallus gallus OX=9031 GN=ACADS PE=2 SV=1	ACADS	44.614	0.776	0.938	0.772	0.879	0.938	0.982	1.083	0.931	1.183	1.257	1.401
F1NZQ9	Histidine ammonia-lyase OS=Gallus gallus OX=9031 GN=HAL PE=3 SV=3	HAL	72.965	1.278	1.129	1.125	0.833	0.979	1.071	1.297	1.024	0.814	0.726	0.751
Q6Q123	THRSP-like protein OS=Gallus gallus OX=9031 GN=MID1IP1 PE=2 SV=1	MID1IP1	17.726	1.04	0.935	0.923	0.891	0.757	0.789	0.819	1.036	1.22	1.536	1.477
A0A1D5PA09	V-type proton ATPase subunit C OS=Gallus gallus OX=9031 GN=ATP6V1C1 PE=3 SV=1	ATP6V1C1	44.14	1.172	1.145	1.115	1.08	1.079	0.868	1.003	1.002	0.882	0.832	0.76
Q5ZJL1	Polypeptide N-acetylgalactosaminyltransferase OS=Gallus gallus OX=9031 GN=GALNT1 PE=2 SV=1	GALNT1	64.072	1.173	1.179	0.945	1.155	1.178	0.963	0.943	1.168	0.838	0.679	0.786
E1BVT0	Small monomeric GTPase OS=Gallus gallus OX=9031 GN=RALB PE=3 SV=3	RALB	23.348	1.163	1.106	0.99	1.214	0.948	0.982	0.948	1.124	0.926	0.88	0.744
E5G6H7	ADP-ribosyl cyclase/cyclic ADP-ribose hydrolase OS=Gallus gallus OX=9031 GN=BST1 PE=2 SV=1	BST1	35.528	1.392	1.035	1.24	1.079	0.825	1.022	1.139	0.797	0.753	0.964	0.756
Q5ZLQ3	WD_REPEATS_REGION domain-containing protein OS=Gallus gallus OX=9031 GN=AAMP PE=2 SV=1	AAMP	45.643	0.87	0.753	1.047	0.862	1.001	0.998	1.074	0.976	1.28	1.187	1.077
Q5ZLA7	Dolichyl-diphosphooligosaccharide--protein glycotransferase OS=Gallus gallus OX=9031 GN=STT3A PE=2 SV=1	STT3A	80.595	1.187	1.259	1.05	1.063	1.098	0.888	1.069	1.113	0.888	0.68	0.724
A0A1D5PQK3	STE20-related kinase adapter protein alpha OS=Gallus gallus OX=9031 GN=STRADA PE=4 SV=1	STRADA	41.685	1.228	1.183	1.031	0.971	1.25	0.822	1.036	1.11	0.688	0.82	0.868
A0A3Q2U3N8	Gamma-glutamylaminecyclotransferase OS=Gallus gallus OX=9031 GN=GGACT PE=3 SV=1	GGACT	17.987	0.632	0.767	0.807	1.087	0.878	0.776	1.024	1.008	1.504	1.499	1.101
Q5ZIE2	Eukaryotic translation initiation factor 4C OS=Gallus gallus OX=9031 GN=EIF1AX PE=2 SV=1	EIF1AX	16.442	0.904	0.907	0.997	0.927	0.884	1.01	0.928	0.905	1.101	1.257	1.3
Q5ZIK4	Protein yippee-like OS=Gallus gallus OX=9031 GN=YPEL5 PE=2 SV=1	YPEL5	13.841	0.807	0.832	0.986	0.891	0.9	1.089	1.007	0.993	1.218	1.245	1.159
Q5ZLB2	ADP-ribosylation factor-like 6-interacting protein 1(predicted) OS=Gallus gallus OX=9031 GN=ARL6IP1 PE=2 SV=1	ARL6IP1	23.566	1.242	1.133	0.948	1.043	1.261	0.814	1.155	0.961	0.733	0.81	0.919
E1C771	FGGY carbohydrate kinase domain containing(predicted) OS=Gallus gallus OX=9031 GN=FGGY PE=3 SV=2	FGGY	60.069	1.19	1.106	0.997	0.815	1.182	0.909	1.4	1.031	0.749	0.821	0.766
Q5F351	MPN domain-containing protein OS=Gallus gallus OX=9031 GN=FAM175B PE=2 SV=1	FAM175B	39.594	1.116	1.088	1.064	1.126	1.036	0.959	1.072	1.032	0.888	0.938	0.708
Q5ZIY8	Ribonuclease inhibitor OS=Gallus gallus OX=9031 GN=RNH1 PE=1 SV=1	RNH1	49.863	0.786	0.823	0.881	1.01	1.064	0.905	0.912	0.709	0.956	1.53	1.527
Q5F3N4	Disintegrin and metalloproteinase domain-containing protein 10 OS=Gallus gallus OX=9031 GN=ADAM10 PE=2 SV=1	ADAM10	84.611	1.279	1.084	1.108	1.128	1.278	0.96	0.908	0.936	0.795	0.664	0.908
R4GH54	Cytochrome c oxidase assembly protein COX20, mitochondrial OS=Gallus gallus OX=9031 GN=COX20 PE=3 SV=2	COX20	12.915	1.258	1.273	1.067	0.947	1.221	0.783	0.934	1.317	0.792	0.661	0.737
F1P581	Hexose-6-phosphate dehydrogenase/glucose 1-dehydrogenase(predicted) OS=Gallus gallus OX=9031 GN=H6PD PE=4 SV=4	H6PD	89.264	1.014	1.186	1.09	1.11	1.248	0.936	0.948	0.945	0.799	0.859	0.875
Q5ZMH8	AFP-like domain-containing protein OS=Gallus gallus OX=9031 GN=NANS PE=2 SV=1	NANS	40.144	0.903	0.899	0.931	0.866	0.901	1.074	0.998	0.963	1.08	1.218	1.236
Q5ZIZ0	6-phosphogluconate dehydrogenase, decarboxylating OS=Gallus gallus OX=9031 GN=PGD PE=2 SV=1	PGD	53.292	1.261	1.106	1.192	0.995	1.131	0.853	1.043	0.998	0.929	0.757	0.789
Q5ZMQ3	Signal peptidase complex catalytic subunit SEC11 OS=Gallus gallus OX=9031 GN=SEC11A PE=2 SV=1	SEC11A	20.631	1.18	1.206	1.028	1.094	1.146	0.836	1.08	1.091	0.907	0.705	0.71
A0A3Q2UHC9	Sterile alpha motif domain containing 3(predicted) OS=Gallus gallus OX=9031 PE=4 SV=1	--	26.199	1.152	1.156			1.256	0.947			0.816	0.683
A0A1D5NVY0	Up-regulated during skeletal muscle growth protein 5(predicted) OS=Gallus gallus OX=9031 GN=USMG5 PE=4 SV=1	USMG5	6.7187	1.192	1.126	1.028	1.142	1.043	0.96	0.96	1.027	0.85	0.794	0.872
Q5ZHM5	Protein RER1 OS=Gallus gallus OX=9031 GN=RER1 PE=2 SV=1	RER1	23.032	1.126	1.253	1.025	1.03	0.956	0.861	1.026	1.125	0.88	0.779	0.812
P28687	Signal peptidase complex subunit 3 OS=Gallus gallus OX=9031 GN=SPC22 PE=1 SV=1	SPC22	20.23	1.098	1.168	1.095	1.136	1.088	0.886	1.057	0.992	0.888	0.881	0.692
Q800L1	Surfeit locus protein 1 OS=Gallus gallus OX=9031 GN=SURF1 PE=3 SV=1	SURF1	35.21	1.22	1.127	0.982	1.118	1.137	0.88	1.104	0.948	0.867	0.708	0.862
Q5ZIA5	Coatomer subunit beta OS=Gallus gallus OX=9031 GN=COPB1 PE=2 SV=1	COPB1	107.12	1.141	1.201	1.105	0.971	1.03	0.944	1.034	1.073	0.938	0.775	0.816
P50146	Guanine nucleotide-binding protein G(i) subunit alpha-1 OS=Gallus gallus OX=9031 GN=GNAI1 PE=2 SV=2	GNAI1	40.378	1.097	1.224	1.156	1.196	1.01	0.955	0.776	1.067	0.768	0.959	0.793
P50147	Guanine nucleotide-binding protein G(i) subunit alpha-2 OS=Gallus gallus OX=9031 GN=GNAI2 PE=2 SV=2	GNAI2	40.577	1.272	1.1	1.116	1.138	0.996	0.916	0.819	1.036	0.918	0.828	0.859
P19121	Albumin OS=Gallus gallus OX=9031 GN=ALB PE=1 SV=2	ALB	69.918	0.726	0.831	0.81	0.823	1.128	0.995	0.899	1.118	1.276	1.17	1.402
P46158	Gallinacin-2 OS=Gallus gallus OX=9031 GN=GAL2 PE=1 SV=2	GAL2	7.1415	1.198	1.442	1.236	1.441	1.397	0.637	1.006	0.73	0.765	0.56	0.529
P53488	Actin-related protein 2 OS=Gallus gallus OX=9031 GN=ACTR2 PE=2 SV=1	ACTR2	44.701	1.18	1.142	1.091	1.104	1.066	0.882	0.95	1.047	0.886	0.803	0.802
Q5ZKJ0	Cleft lip and palate transmembrane protein 1-like protein OS=Gallus gallus OX=9031 GN=CLPTM1L PE=2 SV=1	CLPTM1L	61.648	1.285	1.214	1.051	1.082	0.973	0.908	0.969	1.061	0.874	0.761	0.803
Q5ZIN0	Lysophosphatidylserine lipase ABHD12 OS=Gallus gallus OX=9031 GN=ABHD12 PE=2 SV=1	ABHD12	43.855	1.293	1.073	1.057	1.044	1.121	0.821	1.006	1.156	0.959	0.735	0.738
Q5ZLT7	Basic leucine zipper and W2 domain-containing protein 1 OS=Gallus gallus OX=9031 GN=BZW1 PE=2 SV=1	BZW1	48.019	1.147	1.098	1.144	1.067	1.142	1.004	1.102	0.984	0.884	0.738	0.732
P02467	Collagen alpha-2(I) chain OS=Gallus gallus OX=9031 GN=COL1A2 PE=1 SV=3	COL1A2	128.99	0.506	0.467	0.796	0.841	0.396	0.782	0.568	1.104	0.972	3.026	1.763
Q5ZJH9	H/ACA ribonucleoprotein complex subunit DKC1 OS=Gallus gallus OX=9031 GN=DKC1 PE=2 SV=1	DKC1	58.15	1.072	1.179	1.029	1.205	1.1	0.88	0.908	1.105	0.942	0.821	0.797
Q5ZKX9	ER lumen protein-retaining receptor 2 OS=Gallus gallus OX=9031 GN=KDELR2 PE=1 SV=1	KDELR2	24.456	1.18	1.235	1.15	1.019	1.05	0.838	1.094	0.913	0.87	0.83	0.838
Q5ZMD1	14-3-3 protein theta OS=Gallus gallus OX=9031 GN=YWHAQ PE=1 SV=1	YWHAQ	27.782	1.184	1.116	1.141	1.098	1.016	0.911	0.988	0.966	0.933	0.829	0.764
P80389	Antimicrobial peptide CHP1 OS=Gallus gallus OX=9031 PE=1 SV=1	--	4.4804	1.077	1.064	1.194	1.39	1.268	1.173	1.105	0.821	0.819	0.634	0.479
Q5ZHZ0	Spliceosome RNA helicase DDX39B OS=Gallus gallus OX=9031 GN=DDX39B PE=2 SV=1	DDX39B	49.003	1.157	1.186	1.089	1.124	1.043	0.863	0.982	1.03	0.909	0.811	0.781
Q5F428	Eukaryotic translation initiation factor 3 subunit L OS=Gallus gallus OX=9031 GN=EIF3L PE=2 SV=1	EIF3L	66.682	1.151	1.149	1.082	1.017	1.14	0.874	1.094	1.019	0.888	0.772	0.722
P08250	Apolipoprotein A-I OS=Gallus gallus OX=9031 GN=APOA1 PE=1 SV=2	APOA1	30.68	0.801	0.82	1.001	0.962	0.951	0.986	0.849	0.915	1.194	1.325	1.361
P07031	Acylphosphatase-2 OS=Gallus gallus OX=9031 GN=ACYP2 PE=1 SV=2	ACYP2	11.409	0.927	0.782	0.984	0.809	0.925	0.964	0.997	0.997	1.123	1.296	1.26
P23991	Alcohol dehydrogenase 1 OS=Gallus gallus OX=9031 GN=ADH1 PE=1 SV=2	ADH1	39.807	1.178	1.044	1.008	0.962	1.372	0.944	1.115	1.023	0.83	0.648	0.915
P00789	Calpain-1 catalytic subunit OS=Gallus gallus OX=9031 PE=1 SV=2	--	80.351	1.156	1.117	1.232	1.062	1.068	0.86	0.894	0.998	0.911	0.868	0.843
P26990	ADP-ribosylation factor 6 OS=Gallus gallus OX=9031 GN=ARF6 PE=2 SV=3	ARF6	20.096	1.27	1.132	1.027	1.103	1.047	0.9	0.915	1.129	0.831	0.802	0.798
Q5ZLF0	Hsc70-interacting protein OS=Gallus gallus OX=9031 GN=ST13 PE=2 SV=1	ST13	40.158	0.872	0.84	0.917	0.977	0.851	1.112	0.938	0.933	1.054	1.273	1.246
Q802T2	Dolichyl pyrophosphate Man9GlcNAc2 alpha-1,3-glucosyltransferase OS=Gallus gallus OX=9031 GN=ALG6 PE=2 SV=1	ALG6	57.437	1.344	1.26	1.111	1.112	1.122	0.892	0.974	1.014	0.848	0.642	0.792
P21566	Cofilin-2 OS=Gallus gallus OX=9031 GN=CFL2 PE=1 SV=2	CFL2	18.661	0.906	0.783	0.917	0.9	0.885	1.119	0.961	0.961	1.069	1.324	1.348
Q5ZMW3	Apoptosis inhibitor 5 OS=Gallus gallus OX=9031 GN=API5 PE=2 SV=1	API5	58.608	1.156	1.21	1.142	1.1	0.976	0.888	0.926	0.975	0.896	0.851	0.822
Q9PRL8	Acyl-CoA-binding protein OS=Gallus gallus OX=9031 GN=DBI PE=1 SV=1	DBI	9.6448	0.909	0.898	0.829	0.818	0.969	1.077	1.026	1.09	1.092	1.135	1.272
Q5ZMP6	AP-2 complex subunit mu OS=Gallus gallus OX=9031 GN=AP2M1 PE=2 SV=1	AP2M1	49.389	1.175	1.208	1.077	1.123	1.112	0.924	0.976	1.038	0.86	0.71	0.785
P08288	Histone H1.11R OS=Gallus gallus OX=9031 PE=3 SV=2	--	21.803	0.87	0.77	0.879	0.846	0.951	1.054	1.002	1.104	1.09	1.346	1.211
P02707	Hepatic lectin OS=Gallus gallus OX=9031 PE=1 SV=1	--	24.216	1.24	1.052	0.937	1.161	1.102	0.914	1.07	1.06	0.801	0.781	0.853
P79996	Mitogen-activated protein kinase 9 OS=Gallus gallus OX=9031 GN=MAPK9 PE=2 SV=1	MAPK9	44.008	1.189	1.166	1.027	0.9	1.04	0.994	1.196	1.122	0.829	0.792	0.778
P24032	Myosin regulatory light chain 2, smooth muscle minor isoform OS=Gallus gallus OX=9031 PE=2 SV=2	--	19.911	0.803	0.772	1.013	1.002	0.851	1.21	0.805	1.024	1.143	1.303	1.203
Q09121	Eukaryotic translation initiation factor 5A-1 OS=Gallus gallus OX=9031 GN=EIF5A1 PE=1 SV=3	EIF5A1	15.889	0.907	0.774	0.834	0.953	0.909	1.026	1.046	0.959	1.126	1.22	1.254
P11183	Glycine cleavage system H protein, mitochondrial OS=Gallus gallus OX=9031 GN=GCSH PE=1 SV=2	GCSH	18.01	0.87	0.829	0.904	0.864	0.948	1.153	1.072	0.975	1.161	1.098	1.175
Q5ZJX7	Multivesicular body subunit 12A OS=Gallus gallus OX=9031 GN=MVB12A PE=2 SV=1	MVB12A	28.062	0.826	1.006	1.012	1.025	0.827	1.091	0.733	0.777	1.104	1.22	1.493
Q5ZM72	Fatty acyl-CoA reductase 1 OS=Gallus gallus OX=9031 GN=FAR1 PE=2 SV=1	FAR1	59.449	1.042	1.123	0.99	1.052	1.233	0.92	1.06	1.111	0.825	0.774	0.759
Q5ZJH2	Nicalin OS=Gallus gallus OX=9031 GN=NCLN PE=2 SV=1	NCLN	62.422	1.131	1.176	1.05	1.058	1.106	0.868	0.999	1.066	0.906	0.801	0.808
Q5ZKL6	Lysophospholipid acyltransferase 2 OS=Gallus gallus OX=9031 GN=mboat2 PE=2 SV=1	mboat2	59.552	1.18	1.334	0.99	1.15	1.04	0.811	1.076	1.054	0.834	0.781	0.681
Q5F398	E3 ubiquitin-protein transferase MAEA OS=Gallus gallus OX=9031 GN=MAEA PE=2 SV=1	MAEA	45.388	1.217	1.026	1.215	1.01	1.113	0.948	1.032	1.001	0.909	0.803	0.749
P23668	16 kDa beta-galactoside-binding lectin OS=Gallus gallus OX=9031 PE=1 SV=1	--	14.934	0.796	0.792	0.851	1.053	0.863	1.128	0.956	0.978	1.093	1.33	1.184
Q5ZJR3	Oligosaccharyltransferase complex subunit OSTC OS=Gallus gallus OX=9031 GN=OSTC PE=2 SV=1	OSTC	16.743	1.269	1.272	1.045	1.013	1.102	0.892	1.156	0.988	0.768	0.686	0.806
O73895	Tapasin OS=Gallus gallus OX=9031 GN=TAPBP PE=2 SV=2	TAPBP	45.455	1.606	1.233			1.111	0.661			0.59	0.734
Q5ZLG8	Transmembrane anterior posterior transformation protein 1 homolog OS=Gallus gallus OX=9031 GN=TAPT1 PE=2 SV=2	TAPT1	65.775	1.201	1.283	0.995	1.083	1.143	0.886	1.034	1.071	0.764	0.718	0.842
Q5ZIE6	NEDD8-activating enzyme E1 regulatory subunit OS=Gallus gallus OX=9031 GN=NAE1 PE=2 SV=1	NAE1	60.483	1.12	1.153	1.123	1.062	1.029	0.969	1.027	1.027	1.004	0.784	0.766
Q5ZL74	Vesicle-associated membrane protein 7 OS=Gallus gallus OX=9031 GN=VAMP7 PE=2 SV=1	VAMP7	24.681	1.066	1.121	1.122	1.076	1.105	1.031	0.915	1.111	0.727	0.971	0.712
Q5ZIW5	Protein VAC14 homolog OS=Gallus gallus OX=9031 GN=VAC14 PE=2 SV=1	VAC14	87.822	1.247	1.183			1.014	0.797			0.855	0.899
Q5MNV6	Zinc transporter 7 OS=Gallus gallus OX=9031 GN=SLC30A7 PE=2 SV=1	SLC30A7	41.989	1.272	1.287	1.02	1.037	1.07	0.921	1.095	1.082	0.771	0.668	0.811
Q5ZM14	Na(+)/H(+) exchange regulatory cofactor NHE-RF1 OS=Gallus gallus OX=9031 GN=SLC9A3R1 PE=2 SV=1	SLC9A3R1	35.805	0.896	0.84	0.833	0.992	0.889	1.002	0.943	0.896	1.19	1.222	1.261
P00940	Triosephosphate isomerase OS=Gallus gallus OX=9031 GN=TPI1 PE=1 SV=2	TPI1	26.62	0.79	0.852	0.902	0.886	0.928	1.124	1.047	0.983	1.115	1.241	1.207
P79762	Zona pellucida sperm-binding protein 3 OS=Gallus gallus OX=9031 GN=ZP3 PE=1 SV=4	ZP3	46.765	0.785	1.045	1.106	1.101	0.801	2.147	0.663	1.403	0.599	0.766	0.699
Q5ZJ00	55 kDa erythrocyte membrane protein OS=Gallus gallus OX=9031 GN=MPP1 PE=2 SV=1	MPP1	52.519	0.954	0.9	1.026	0.935	0.844	0.894	0.81	0.914	1.138	1.322	1.312
A0A1D5NXB3	RNA binding motif protein 4(predicted) OS=Gallus gallus OX=9031 GN=LOC100859276 PE=4 SV=2	LOC100859276	40.873	0.95	0.924	1.01	1.126	0.881	0.96	0.819	0.876	1.055	1.301	1.146
F1N9G6	Glutathione S-transferase kappa OS=Gallus gallus OX=9031 GN=GSTK1 PE=3 SV=4	GSTK1	25.353	1.068	1.161	0.998	0.879	1.148	0.978	1.206	1.108	0.886	0.731	0.837
Q5ZI93	TPD52 like 2(predicted) OS=Gallus gallus OX=9031 GN=TPD52L2 PE=2 SV=1	TPD52L2	22.181	0.965	0.959	1.061	1.131	1.04	0.691	0.797	0.775	1.004	1.384	1.258
A0A1D5P2Y6	PBX homeobox interacting protein 1(predicted) OS=Gallus gallus OX=9031 GN=PBXIP1 PE=4 SV=1	PBXIP1	67.263	0.803	0.842	0.872	1.219	1.053	0.912	0.915	0.796	1.027	1.361	1.224
Q6PKI8	Phe-4-monooxygenase OS=Gallus gallus OX=9031 GN=PAH PE=2 SV=1	PAH	51.089	1.02	0.939	0.95	0.884	1.057	1.403	1.272	1.029	0.933	0.703	0.875
Q5ZLN5	TAR DNA-binding protein 43 OS=Gallus gallus OX=9031 GN=TARDBP PE=2 SV=1	TARDBP	44.589	0.942	0.987	1.057	1.198	0.845	0.974	0.829	0.814	0.98	1.322	1.116
Q5ZI49	Ribose-phosphate pyrophosphokinase 2 OS=Gallus gallus OX=9031 GN=PRPS2 PE=2 SV=1	PRPS2	35.663	1.199	0.885	1.094	0.834	1.05	1.274	1.301	0.962	0.915	0.722	0.798
P24479	Protein S100-A11 OS=Gallus gallus OX=9031 GN=S100A11 PE=1 SV=2	S100A11	11.413	1.136	0.673	0.934	1.198	0.882	0.732	0.798	1.023	1.162	1.462	1.105
O93436	Signal transducing adapter molecule 2 OS=Gallus gallus OX=9031 GN=STAM2 PE=1 SV=1	STAM2	52.406	1.012	0.916	1.058	1.06	0.865	1.035	0.897	0.783	1.002	1.222	1.28
Q5ZKU8	p21-activated protein kinase-interacting protein 1-like OS=Gallus gallus OX=9031 GN=PAK1IP1 PE=2 SV=1	PAK1IP1	41.232	0.915	0.939	1.105	1.102	0.923	0.773	0.682	0.974	1.034	1.337	1.148
Q08393	Glutathione S-transferase OS=Gallus gallus OX=9031 PE=2 SV=2	--	25.413	0.957	1.05	1.017	0.976	1.066	1.253	1.024	1.126	0.856	0.862	0.837
P15979	Class I histocompatibility antigen, F10 alpha chain OS=Gallus gallus OX=9031 PE=1 SV=1	--	38.246	1.354	1.537	0.458	1.345	0.946	0.883	1.094	1.634	0.458	0.77	0.444
F1NWY7	Mitochondrial ribosomal protein L42(predicted) OS=Gallus gallus OX=9031 GN=MRPL42 PE=3 SV=2	MRPL42	17.088	0.872	0.991	1.007	0.936	0.893	0.958	0.895	0.902	1.116	1.253	1.28
A0A3Q2UAT4	Ubiquitin-like domain-containing protein OS=Gallus gallus OX=9031 GN=HERPUD1 PE=4 SV=1	HERPUD1	42.255	0.855	1.084	1.236	0.951	0.886	0.901	0.753	0.966	1.074	1.258	1.111
A0A3Q2UGE4	Mitochondrial ribosomal protein L41(predicted) OS=Gallus gallus OX=9031 GN=MRPL41 PE=3 SV=1	MRPL41	15.188	0.853	0.916	1.035	0.978	0.818	0.962	0.917	0.946	1.121	1.354	1.152
A0A1D5PYU9	Biphenyl hydrolase like(predicted) OS=Gallus gallus OX=9031 GN=BPHL PE=4 SV=2	BPHL	31.885	0.816	1.346	0.921	1.195	0.839	0.886	0.774	0.711	1.176	0.956	1.349
A0A3Q3A5J9	Cytochrome P450 family 39 subfamily A member 1(predicted) OS=Gallus gallus OX=9031 GN=CYP39A1 PE=3 SV=1	CYP39A1	52.911	1.188	0.87	0.937	0.994	1.534	0.9	1.016	1.263	0.902	0.717	0.705
A0A3Q2U0Q2	HMA domain-containing protein OS=Gallus gallus OX=9031 GN=RBP14L PE=4 SV=1	RBP14L	28.068	0.881	0.826	1	1.019	0.903	1.003	0.869	0.906	1.143	1.268	1.204
R4GIL5	Metalloproteinase inhibitor 2 OS=Gallus gallus OX=9031 GN=TIMP2 PE=3 SV=1	TIMP2	24.184	0.966	0.714	1.148	1.081	0.689	0.895	0.824	0.975	1.194	1.612	0.98
A0A3Q2U8F2	Ig-like domain-containing protein OS=Gallus gallus OX=9031 PE=4 SV=1	--	10.222	1.056	0.824	0.623	1.13	0.872	1.008	0.855	0.885	1.072	1.22	1.553
E1BYG4	Cystathionine beta-synthase OS=Gallus gallus OX=9031 GN=CBSL PE=3 SV=4	CBSL	62.751	1.205	0.993	1.037	0.97	1.074	1.159	1.207	0.972	0.835	0.776	0.866
R4GKF0	CHCH domain-containing protein OS=Gallus gallus OX=9031 GN=CHCHD10 PE=4 SV=4	CHCHD10	9.4295	0.991	0.904	1.01	1.14	0.94	0.81	0.911	0.841	1.161	1.179	1.183
A0A3Q2UJJ7	Retinol dehydrogenase 12-like(predicted) OS=Gallus gallus OX=9031 GN=LOC107056277 PE=4 SV=1	LOC107056277	46.502	1.122	1.082	0.944	0.967	1.053	1.043	1.344	1.061	0.886	0.814	0.678
E1BX68	Arf-GAP domain-containing protein OS=Gallus gallus OX=9031 GN=SMAP1 PE=4 SV=3	SMAP1	48.258	0.953	1.02			0.895	0.876			1.108	1.202
F1NWH5	Aquaglyceroporin-3 OS=Gallus gallus OX=9031 GN=AQP3 PE=3 SV=2	AQP3	31.377	0.841	0.968	0.985	0.923	1.149	1.328	1.081	1.174	1.002	0.791	0.856
F1NM57	Acyl-CoA-binding domain-containing protein 5 OS=Gallus gallus OX=9031 GN=ACBD5 PE=3 SV=1	ACBD5	54.457	0.172	2.518			0.684	0.713			1.033	0.928
A0A1D5PVF8	Tartrate-resistant acid phosphatase type 5 OS=Gallus gallus OX=9031 GN=ACP5 PE=4 SV=1	ACP5	34.96	1.021	1.01	1.046	1.268	0.941	0.706	0.859	0.86	1.182	1.194	0.944
A0A1L1RUR2	FAD synthase OS=Gallus gallus OX=9031 GN=FLAD1 PE=3 SV=1	FLAD1	66.334	0.971	1.021	1.084	0.982	1.203	0.972	1.098	1.06	0.942	0.739	0.765
A0A1D5PPY9	Tetraspanin OS=Gallus gallus OX=9031 GN=TSPAN33 PE=3 SV=2	TSPAN33	36.785	1.141	1.036	0.874	0.958	1.28	1.026	1.119	1.079	0.799	0.74	0.999
A0A1D5PIF7	ANK_REP_REGION domain-containing protein OS=Gallus gallus OX=9031 GN=KANK1 PE=4 SV=1	KANK1	138.95	0.977	1.022	0.983	1.033	0.878	0.809	0.783	1.046	1.086	1.273	1.174
A0A3Q2UMV5	DNA helicase OS=Gallus gallus OX=9031 GN=MCM3 PE=3 SV=1	MCM3	89.219	0.822	1.192	0.876	1.23	0.525	0.641	0.863	0.879	1.062	1.802	1.17
A0A3Q2U6D5	NifU_N domain-containing protein OS=Gallus gallus OX=9031 GN=ISCU PE=3 SV=1	ISCU	16.672	1	1.196	1.066	0.996	0.892	0.76	0.835	0.876	0.892	1.218	1.216
E1BZT9	Acetyl-coenzyme A synthetase OS=Gallus gallus OX=9031 GN=ACSS1B PE=3 SV=3	ACSS1B	76.389	0.87	1.312	0.794	1.016	1.022	1.124	1.393	1.027	0.778	0.934	0.836
F1NYW8	Fumarylacetoacetase OS=Gallus gallus OX=9031 GN=FAH PE=3 SV=2	FAH	46.548	1.229	1.062	1.16	0.767	1.107	1.153	1.28	1.054	0.8	0.691	0.806
F1NLK0	Guanine nucleotide-binding protein-like 3 OS=Gallus gallus OX=9031 GN=GNL3 PE=4 SV=3	GNL3	63.983	1.001	1.069	1.081	1.038	0.837	0.83	0.827	0.936	1.045	1.251	1.174
F1NX83	4-alpha-glucanotransferase OS=Gallus gallus OX=9031 GN=AGL PE=4 SV=2	AGL	174.43	0.862	1.316	0.798	0.976	1.141	1.088	1.164	1.192	0.837	0.804	0.842
R4GJC4	dTMP kinase OS=Gallus gallus OX=9031 GN=CMPK2 PE=3 SV=3	CMPK2	24.705	0.813	1.134	1.048	0.854	0.759	0.906	0.738	1.079	1.026	1.416	1.314
F1P4H4	Thioredoxin domain containing 5(predicted) OS=Gallus gallus OX=9031 GN=TXNDC5 PE=3 SV=1	TXNDC5	46.422	0.871	0.842	1.028	1.027	0.921	0.962	0.8	0.96	1.079	1.35	1.15
E1BYS5	Cingulin like 1(predicted) OS=Gallus gallus OX=9031 GN=CGNL1 PE=4 SV=4	CGNL1	149.16	0.943	0.982	0.981	1.077	0.845	0.942	0.841	0.979	0.959	1.374	1.187
A0A3Q3AMS8	AAA_lid_3 domain-containing protein OS=Gallus gallus OX=9031 GN=LOC112531384 PE=4 SV=1	LOC112531384	12.543	0.942	0.962	1.025	0.996	0.928	0.848	0.843	0.934	1.086	1.286	1.263
F1NVV0	CID domain-containing protein OS=Gallus gallus OX=9031 GN=PCF11 PE=4 SV=4	PCF11	186.62	1.029	1.041			1.159	1.104			0.888	0.82
F1N8K3	Arf-GAP domain-containing protein OS=Gallus gallus OX=9031 GN=ARFGAP1 PE=4 SV=2	ARFGAP1	61.264	1.023	0.976	1.106	1.182	0.964	0.827	0.836	0.773	1.061	1.192	1.117
A0A1D5P908	DUF3456 domain-containing protein OS=Gallus gallus OX=9031 GN=CNPY3 PE=4 SV=2	CNPY3	28.116	0.934	1.108	1.081	1.141	0.822	0.785	0.896	0.803	1.045	1.355	1.122
R4GFF1	UPF0235 protein C15orf40 (Fragment)(predicted) OS=Gallus gallus OX=9031 PE=3 SV=3	--	16.173	1.145	1.031			1.153	1.133			0.846	0.719
A0A3Q2UEL1	Phosphopantothenoylcysteine synthetase(predicted) OS=Gallus gallus OX=9031 GN=PPCS PE=3 SV=1	PPCS	43.713	1.048	1.058	0.994	0.949	1.047	1.072	1.188	1.037	0.879	0.846	0.758
E1BS94	Alpha-L-fucosidase OS=Gallus gallus OX=9031 GN=FUCA2 PE=3 SV=3	FUCA2	52.405	1.068	0.947	1.168	1.011	1.278	1.02	1.034	1.109	0.994	0.738	0.679
A0A1D5NW93	ATP synthase F1 subunit delta OS=Gallus gallus OX=9031 GN=ATP5D PE=3 SV=2	ATP5D	16.817	0.944	0.919	0.874	0.982	0.874	0.984	0.936	0.91	1.179	1.166	1.281
F1NUY4	GH3 domain containing(predicted) OS=Gallus gallus OX=9031 GN=GHDC PE=4 SV=4	GHDC	63.242	1.058	1.048	0.966	1.068	1.202	0.982	1.034	1.222	0.948	0.798	0.712
E1BVP0	CDK-activating kinase assembly factor MAT1 OS=Gallus gallus OX=9031 GN=MNAT1 PE=4 SV=3	MNAT1	35.763	0.957	0.969	1.112	1.067	0.91	0.901	0.86	0.812	1.051	1.265	1.175
A0A1D5NVM3	Endonuclease/exonuclease/phosphatase family domain-containing protein 1 OS=Gallus gallus OX=9031 GN=EEPD1 PE=4 SV=1	EEPD1	61.837	0.926	1.074			0.798	0.864			1.168	1.223
E1BX85	Glutathione-dependent dehydroascorbate reductase OS=Gallus gallus OX=9031 GN=GSTO2 PE=3 SV=1	GSTO2	27.223	0.807	0.94	0.792	1.19	0.733	0.836	1.054	0.846	1.215	1.511	1.149
E1C378	Histamine N-methyltransferase(predicted) OS=Gallus gallus OX=9031 GN=HNMT PE=4 SV=1	HNMT	32.887	0.96	1.106	0.986	0.962	1.193	0.978	1.318	1.038	0.94	0.917	0.716
A0A3Q2U9F3	FAT atypical cadherin 4(predicted) OS=Gallus gallus OX=9031 GN=FAT4 PE=4 SV=1	FAT4	519.86		0.786			0.752	0.732			1.367	1.518
R4GGY0	NAD(P)(+)--arginine ADP-ribosyltransferase OS=Gallus gallus OX=9031 GN=ART7C PE=3 SV=1	ART7C	33.995	0.822	1.26	0.977	0.66	1.374	0.998	1.535	1.242	1.084	0.521	0.624
F1P1X0	HTH La-type RNA-binding domain-containing protein OS=Gallus gallus OX=9031 GN=LARP4B PE=4 SV=2	LARP4B	81.219	0.897	1.103	0.944	1.43	0.887	0.798	0.758	0.892	0.984	1.304	0.965
A0A3Q2U9L1	Sialic acid binding Ig like lectin 1(predicted) OS=Gallus gallus OX=9031 PE=4 SV=1	--	62.666	0.728	1.017	1.023	1.17	0.972	0.797	0.873	0.878	1.397	1.178	1.057
E1BQ97	Two pore segment channel 1(predicted) OS=Gallus gallus OX=9031 GN=CATSPER4 PE=4 SV=2	CATSPER4	94.845	1.054	1.147	0.915	1.039	1.109	1.037	1.025	1.211	0.817	0.862	0.818
E1C3I5	Solute carrier family 25 member 29(predicted) OS=Gallus gallus OX=9031 GN=SLC25A29 PE=3 SV=1	SLC25A29	33.101	1.257	0.964	0.93	1.066	1.229	0.888	1.073	1.15	0.882	0.779	0.791
E1BYF1	Cystathionine gamma-lyase OS=Gallus gallus OX=9031 GN=CTH PE=3 SV=1	CTH	43.898	1.324	1.095	1.079	0.809	1.101	1.027	1.217	1.056	0.839	0.576	0.833
F1NQ35	60S ribosomal protein L35a OS=Gallus gallus OX=9031 GN=RPL35A PE=3 SV=3	RPL35A	12.583	0.941	1.027	0.879	0.912	1.114	1.116	1.231	1.185	0.958	0.878	0.823
A0A1D5NX25	Heterogeneous nuclear ribonucleoprotein A/B (Fragment)(predicted) OS=Gallus gallus OX=9031 GN=HNRNPAB PE=4 SV=1	HNRNPAB	39.267	0.853	0.976	0.987	0.967	0.866	0.994	0.874	0.927	1.12	1.306	1.231
F1NX32	Glycine cleavage system P protein OS=Gallus gallus OX=9031 GN=GLDC PE=3 SV=3	GLDC	111.8	1.062	1.035	1.064	0.894	1.092	1.066	1.214	1.038	1.022	0.7	0.78
Q9W6J2	Glutathione transferase OS=Gallus gallus OX=9031 GN=GSTA4 PE=2 SV=1	GSTA4	25.44	0.802	0.852	0.855	1.149	1.356	1.32	0.924	1.377	0.842	0.924	0.66
Q90WR6	Sulfotransferase OS=Gallus gallus OX=9031 GN=SULT1C PE=2 SV=1	SULT1C	36.25	1.04	0.977	1.13	0.847	1.101	1.234	1.22	0.972	0.857	0.825	0.843
Q5F4A4	Inosine-5'-monophosphate dehydrogenase OS=Gallus gallus OX=9031 GN=IMPDH2 PE=2 SV=1	IMPDH2	55.558	0.948	1.028	1.073	0.906	0.802	0.822	0.846	1.036	1.243	1.198	1.148
Q5F3Q6	O-phosphoseryl-tRNA(Sec) selenium transferase OS=Gallus gallus OX=9031 GN=SEPSECS PE=2 SV=1	SEPSECS	53.841	1.144	1.189	0.927	0.924	0.971	0.992	1.308	1.056	0.935	0.729	0.792
E1BR29	Mitochondrial import inner membrane translocase subunit TIM23 OS=Gallus gallus OX=9031 GN=TIMM23B PE=3 SV=2	TIMM23B	21.701	0.972	1.056	1.031	1.136	1.131	1.116	1.094	1.034	1.007	0.771	0.707
F1NER5	Glyco_18 domain-containing protein OS=Gallus gallus OX=9031 GN=CHID1 PE=4 SV=2	CHID1	45.026	1.162	0.989	0.891	0.901	1.071	1.007	1.259	1.203	0.904	0.842	0.772
Q8QGH2	Small ubiquitin-related modifier 1 OS=Gallus gallus OX=9031 GN=SUMO1 PE=3 SV=1	SUMO1	11.557	0.978	1.073	0.923	1.1	0.756	0.954	0.764	1.027	1.044	1.238	1.203
P67966	Cysteine and glycine-rich protein 1 OS=Gallus gallus OX=9031 GN=CSRP1 PE=1 SV=2	CSRP1	20.385	0.961	0.766	1.132	1.047	0.881	0.704	0.504	0.862	1.033	1.543	1.328
Q05423	Fatty acid-binding protein, brain OS=Gallus gallus OX=9031 GN=FABP7 PE=2 SV=2	FABP7	14.927	1.053	0.607	1.084	1.121	0.552	0.839	0.754	1.021	1.31	1.73	1.092
Q02092	Growth hormone receptor OS=Gallus gallus OX=9031 GN=GHR PE=1 SV=1	GHR	68.572	1.112	0.986			1.171	1.07			0.834	0.856
P07997	5-aminolevulinate synthase, nonspecific, mitochondrial OS=Gallus gallus OX=9031 GN=ALAS1 PE=2 SV=2	ALAS1	69.948	0.885	0.923	1.128	0.898	0.986	0.889	0.957	0.806	1.203	1.184	1.252
Q5ZHX7	NADH-cytochrome b5 reductase 2 OS=Gallus gallus OX=9031 GN=CYB5R2 PE=2 SV=1	CYB5R2	33.607	1.046	1.082	0.966	0.828	1.098	1.152	1.252	1.191	1.02	0.673	0.766
P26697	Glutathione S-transferase 3 OS=Gallus gallus OX=9031 PE=1 SV=2	--	26.326	0.904	1.086	0.954	0.999	1.124	1.301	1.15	1.189	0.854	0.738	0.695

## Sheet: Table S3
Supplementary Table 3. Differentially acetylated sites identified by the acetylome
Protein accession	Position	Amino acid	Gene name	HS0_1	HS0_2	HS0_3	HS0_4	HS1_1	HS1_2	HS1_3	HS1_4	HS2_1	HS2_2	HS2_3
A0A1D5NT61	182	K	GLUD2	0.516	0.692	0.785	0.874	1.356	2.302	1.397		1.173	0.351	0.768
A0A1D5NT70	152	K	LOC395611	0.937	0.819	0.807		1.348	1.426	1.335	1.464		0.805	0.654
A0A1D5NTZ8	607	K	LARS2			1.882	3.441	0.326	0.251	0.315	0.183	1.013	1.014
A0A1D5NU72	96	K	SYNJ2BP	0.507		0.588			0.887	1.123	0.978	1.107	1.664
R4GIQ2	21	K	RPL21	1.2	0.914	1.166	1.051	0.457	0.682	0.792	0.924	1.077	2.058	0.648
Q5ZJZ2	286	K	RPL3	1.11	1.286	1.313	1.253		0.776	0.82	0.867	1.01	1.244	0.661
Q5ZJZ2	300	K	RPL3	1.206	1.306	1.25	1.233	0.684	0.67	0.795	0.909	1.136	1.461	0.718
F1NRQ6	31	K	GK2	1.576	1.237	1.741	1.363	0.509	1.195	0.8	0.742	0.82	1.239	0.388
A0A1D5NW68	340	K	ALB	1.295	1.31	1.266	2.1	0.631	0.854	0.943	0.912	0.754	1.401	0.683
A0A1D5NW68	182	K	ALB		1.389	1.204	1.698	0.477	1.013	0.917	0.919	0.867	1.27	0.619
A0A1D5NW68	329	K	ALB		1.264	1.45	1.379	0.623	0.946	1.015	1.043	0.703	1.384	0.558
A0A1D5PMD9	248	K	LOC769704	1.289	1.443	1.564	1.347	0.733	0.93	0.857	0.853	0.992	1.16	0.54
A0A1D5PMD9	45	K	LOC769704	1.29	1.259	1.502	1.315	0.661	0.78	0.858	0.942	0.873	1.355	0.745
A0A1D5NX34	1540	K	STAB2		1.384	0.935	1.379	0.716			0.635	1.045	1.129
A0A1D5NXV3	197	K	--		1.077	1.331	1.308	0.669	0.788	0.808	0.764	0.819	1.337
A0A1D5NYA0	190	K	NIPSNAP1	0.777	0.726	0.881	0.83	1.398	1.292	0.996	1.148	0.946	1.121	1.619
A0A1D5NYA0	48	K	NIPSNAP1	1.42	1.429	1.347	1.097	0.354	0.47	0.849	0.907	1.253	1.546	0.533
A0A1D5NYA8	131	K	DNAJA4	1.11	1.116	1.274	1.447	0.7	0.665	0.667	0.791	1.26	1.414	0.797
A0A1D5PQN0	288	K	CTNNB1		1.106	1.396	1.301	0.793		0.633	0.653	0.932	1.378	0.934
A0A1D5NYF8	38	K	SEC13		1.087	1.265	1.337			0.67	0.874	1.028	1.427	0.601
A0A1L1RTK6	327	K	HMBS		1.217	1.249	1.294	0.536	0.749	0.817	0.977	0.876	1.347	0.791
A0A1D5NZF8	250	K	MELTF			1.296	1.427	0.671	0.804	0.986	0.883		1.469	1.156
A0A1D5P0U5	155	K	CALR	1.159	1.081	1.412	1.16	0.644	0.708	0.801	0.947	1.167	1.403	0.644
A0A1D5P1U2	184	K	PDHB		1.024	1.193	1.241	0.637	0.629	0.834	0.791	0.986	1.528	0.823
A0A1D5P1U9	589	K	USP15	1.776	1.247	0.774	1.947			0.144	0.565		1.65	0.647
A0A1D5P2W8	499	K	RANBP6	0.605			0.671			0.931	1.123	0.927	1.659
A0A1D5P2W8	745	K	RANBP6	1.137		1.037	1.048		0.5	0.67	0.869		1.499
A0A1D5PU43	261	K	ECI1	1.169	0.96	1.183	1.148	0.574	0.703	0.68		1.118	2.162	0.784
F1NDC2	48	K	RPS23	1.616	1.256	1.403	1.41	0.687	0.801	1.012		0.935
A0A1D5P570	67	K	ACAD11	1.023	0.745	0.408	0.528	1.378	2.037	1.709	1.144			0.538
A0A1D5P570	68	K	ACAD11	1.023	0.745	0.408	0.528	1.378	2.037	1.709	1.144			0.538
F1NW23	456	K	CLTC		1.42	1.179	2.012	0.636	0.358	0.761	0.816	0.693	1.057
A0A1D5P6Q5	1855	K	FASN	1.521	1.725	1.027	1.539	0.499		0.816	0.886	1.06	1.269	0.4
A0A1D5P7M2	453	K	RETSAT			1.29	1.239			0.776	0.719	1.008		1.131
A0A1D5P8I3	175	K	SFPQ	1.791	1.592	1.344	1.867	0.881	0.266		0.87	0.594	0.855	0.687
A0A1D5P8I7	360	K	IDH2			0.676	0.538		1.406		1.174	1.148
A0A1D5P8P6	46	K	PRKAG1		0.502	0.612	0.579			1.027	1.032	1.691	2.451	1.287
A0A1D5P9F9	242	K	C3		0.996	1.234	1.045	0.468	0.567	0.869	0.857	1.345	2.023	0.926
A0A1D5PBD8	1587	K	NUP98	1.026	0.883	0.806	0.973	1.514	2.256			0.564	0.998	1.084
A0A1D5PBD8	1677	K	NUP98	1.286	0.89	0.684	0.758	1.352	2.098	1.636	1.564	0.671	1.524	1.084
A0A1D5PBN9	260	K	PURA	0.87	0.901	0.952	0.843	1.701	1.897	1.224	1.319	0.885	0.623	0.844
A0A1D5PDA1	464	K	ECH1	0.931	1.164	1.424	1.277	0.602	0.757	0.823	0.897	1.087	1.558	0.895
A0A1D5PL30	207	K	FXR1	1.453	1.081	0.971	1.186		0.784		0.504	0.719	1.432	0.635
A0A1D5PP94	393	K	LOC430067		1.147	1.424	1.102	0.492	0.665	0.923		1.292
A0A1D5PDV6	77	K	RPS19	1.483	1.13	1.611		0.677	0.773	0.891	0.997	0.869	1.37	0.75
A0A1L1RP46	187	K	RAB1B	2.407	2.192	1.56	1.603			0.139	0.611	0.362	0.99	0.217
Q5F426	251	K	PDHA2	0.621	0.469			1.333	2.002	0.998		0.774
A0A1D5PEW1	158	K	RSU1		1.329	1.01	1.475		0.614	0.788	0.51	0.865	1.304	0.416
O93436	341	K	STAM2		0.551	0.901	0.655	1.14	1.536	1.518	1.758	1.028	0.89	0.738
A0A1D5PYK0	507	K	HSPA8	1.15	1.209	1.423	1.208		0.682		0.97	0.891	1.06	0.711
A0A1D5PHA6	56	K	AK3	1.032	1.165	1.366	1.293	0.772	0.71	0.776	0.889	1.115	1.433	0.864
A0A1D5PHT9	1376	K	GAPVD1		0.85	1.156	1.174	0.576			0.696	1.131	1.524
A0A1D5PN54	316	K	ATP5A1Z	1.6	1.753		1.18	0.683	1.01	0.741	0.774	0.931	1.108	0.569
A0A1D5PN54	498	K	ATP5A1Z	0.982	0.925	0.741	1.282	1.722	1.491	1.14	1.631	0.413
A0A1D5PN54	503	K	ATP5A1Z	0.648	0.264	1.291	0.45	1.849	2.076	1.35	1.805	0.73	0.527	0.86
A0A1D5PKI0	162	K	--			1.459	1.408			0.891	0.895	0.507	0.765	0.961
A0A1D5PM19	1181	K	MYH9	0.301		0.413				1.023	0.915	1.114	1.761	0.943
A0A1D5PM19	1268	K	MYH9	0.587		0.66			1.54	1.819		1.331	0.449	1.077
A0A1D5PNC5	325	K	ECI2	0.553		0.746	0.649	1.792	1.79	1.579		0.939	0.673	1.044
A0A1D5PNC5	133	K	ECI2	0.33	0.664	0.183	0.935	1.747	1.189	1.697	0.842	1.538	0.691	1.462
A0A1D5PNX0	443	K	ADHFE1	0.981	1.166	0.641	0.542	1.688	2.532	1.13	1.118	0.923	0.31	0.555
A0A1D5PPN9	160	K	HSP90B1	0.884	1.189	1.497	1.335	0.705	0.666	0.823	0.906	0.978	1.426	0.818
A0A1D5PPN9	167	K	HSP90B1	0.931	1.165	1.439	1.25	0.699	0.621	0.889	0.914	1.061	1.466	0.724
A0A1D5PR40	96	K	LOC107049046	1.919	1.87			0.592	0.641	0.958	0.838	1.391	0.706	0.282
A0A1D5PRM3	171	K	MRPL9	0.75	1.164	1.06	0.854		0.362	0.597	0.636	1.183	1.585	0.992
A0A1D5PS29	32	K	EEF2	1.359	1.131	1.497	1.244	0.621	0.677	0.93	0.925	0.947	1.254	0.885
A0A1D5PS29	426	K	EEF2		1.082	1.972	2.07	0.453	0.654	1.005	1.006	0.553	1.034	0.649
F1NB02	97	K	RPS8		0.91	0.846	0.987	0.138	0.333	0.499		1.184	2.125	1.641
A0A1D5PU80	375	K	ATP1A1	1.053	1.369	1.452	1.29	0.476	0.726	0.705	1.103	1.207	1.21	0.48
A0A1D5PV06	380	K	P4HB	1.319	1.658	1.149	0.819	0.448	0.678	0.579	0.57	1.311	1.336
A0A1D5PVG8	258	K	PRCP	1.16	1.239	1.137	1.214	0.461	0.843		0.777	1.166	1.208
A0A1D5PWD8	276	K	DBT	1.229	1.099	1.029	1.357	0.756	0.819	0.777		1.03	1.305	1.196
A0A1D5PWD8	272	K	DBT	1.394	1.118	0.874		0.583	0.839	0.664	0.858	1.126	1.529	0.996
A0A1D5PWP7	511	K	PDIA4	0.97	1.496	1.692	1.364	0.545	0.665	0.956	0.915	1.545		0.673
F2Z4K7	46	K	RPS3A	1.367	1.148	1.338	1.165	0.634	0.946	0.807	0.854	0.979	1.413	0.824
F2Z4K7	56	K	RPS3A	1.286	1.128	1.368	1.138	0.673	0.857	0.847	0.864	1.07	1.441	0.725
A0A1D5PYQ3	271	K	GSPT2	1.368	1.006	1.449	0.855	0.438	0.615	0.595	0.964	1.286	1.657	0.807
F1NEF2	476	K	CCT8		1.092	1.21			0.764	0.745		1.447	0.828	0.723
A0A1D5Q004	309	K	CRAT	0.864	0.499	0.809	0.687	2.147	1.5	1.383	0.965	0.981	0.526	1.529
A0A1D5Q004	312	K	CRAT	0.864	0.499	0.809	0.687	2.147	1.5	1.383	0.965	0.981	0.526	1.529
A0A1D5Q004	124	K	CRAT	0.878	0.875	1.028	0.842		1.757	1.664	1.293	0.846	0.667	1.015
A0A1D6UPT4	594	K	AIFM1	1.575	1.092	1.25	1.084	0.713		0.622	0.924	1.058	1.48	0.655
A0A1D6UPU6	573	K	RPN2	1.262	1.151	1.471	1.162	0.598	0.775	0.879	1.001	1.073	1.416	0.641
A0A1L1RKT0	357	K	NMT1	1.067		0.975		1.677			2.183	0.672	1.392
A0A1L1RLF4	314	K	NUP85	0.872	0.992	1.38	0.968			1.699	1.619
A0A1L1RQ91	88	K	GPI	1.046	1.293	1.179	1.311	0.739	0.675	0.908	0.882	0.932	1.336
A0A1L1RQQ0	228	K	ENO1	1.761	1.258	1.72	1.755	0.92	0.621	0.858	0.91	0.598	1.04	0.835
A0A1L1RR91	344	K	DNAJB11		1.039	1.281	1.186	0.532	0.646			0.903	1.277	0.592
A0A1L1RRN4	123	K	PPIB	1.407	1.169	1.556	1.25	0.71	0.543	0.98	1.011	1.019	1.109	0.661
A0A1L1RRN4	178	K	PPIB	1.279	1.244	1.324	1.191	0.714	0.821	0.85	0.728	1.112	1.282	0.542
A0A1L1RUV1	76	K	--	1.607	1.044	1.358	0.869	0.587	0.732	0.803	0.97	1.235	1.33	0.951
A0A1L1RWY1	73	K	MRPL47		0.922	0.98	0.724	1.367	1.459				0.582	1.048
P28675	136	K	DCN	0.973		0.924	0.818		0.563	0.491	0.571		1.14	0.548
A0A1L1RYK0	85	K	ATP5C1			0.102	0.097	2.144		1.555	1.628	0.078	1.276	1.83
Q5ZJV3	296	K	DNAJA1	1.077		1.148		0.62	0.575	0.841	0.856	1.075	1.485
A0A1L1S091	148	K	PEBP1	1.303	1.098	1.222	1.343	0.746	0.848	0.849		1.034	1.214	0.673
A0A1L1S0D8	137	K	PTBP1	1.36	1.156	1.039	1.179	0.733	0.241	0.333		0.942	1.958
A0A1L1S0D8	435	K	PTBP1	0.965	1.113	1.167	0.94	0.515	0.397	0.583	0.922	1.659	1.922	1.047
P32046	44	K	RPL37A	1.302	1.142	1.239	1.34	0.652	0.76	0.808	0.881	1.193	1.358	0.878
A0A3Q2TX69	810	K	SEC31B	1.842	0.777	1.295	1.015	0.423		0.546	0.712	1.055	1.822
A0A3Q2TXL9	448	K	STIP1	1.062	1.073	1.678	1.589	0.513	1.039	0.996	0.761	0.728	1.309	0.658
A0A3Q3AEK7	104	K	MYO1D		1.009		1.238	0.623	0.569				1.835
A0A3Q2U347	306	K	VTG3	0.891	1.233	1.502	1.118	0.496	0.606	0.923	0.807	1.269	1.679	0.931
A0A3Q2U3V9	97	K	LOC100858647	1.879	1.473	0.633	2.423	0.672	0.698	0.816	0.492	0.992	0.995	0.807
Q5ZLW0	85	K	LCP1	1.809	1.624	0.984	1.846	0.606			0.501	0.626	1.434	0.418
Q5ZLW0	567	K	LCP1		1.15	1.388	1.293	0.656	0.758	0.823	0.942	0.965	1.446	0.747
A0A3Q2U8W3	102	K	--	2.701	1.882	1.534	1.142	1.331	1.009	0.92	0.751	0.655	0.831	0.613
A0A3Q2U989	44	K	--	1.228	1.128	1.333		0.627	0.712	0.76	0.98		1.472
E1C9C4	101	K	HMGCS2	1.815	1.821	1.066	1.942	1.043	1.421	0.791	0.918	0.529	0.551	0.443
A0A3Q2UA96	153	K	CCT3	1.334	1.179	1.272	1.267	0.725	0.687	0.792	0.96		1.863	0.648
E1BUD8	1088	K	SEC24C	1.176	1.643			0.526	0.746	0.69	0.769	1.341
F1N903	181	K	PSMD6		1.065	1.13	0.928			0.699	0.672		1.394
A0A3Q3AJL9	527	K	DMBT1	1.54	1.137	1.322	1.47	0.554	0.213	0.473	1.056	1.034	1.798	0.919
A0A3Q3AN15	1139	K	ARID1B	1.208	1.466	1.011	1.145	0.613			0.865	0.59
A0A3Q3AXS8	655	K	ILVBL	1.093	1.346	1.454	0.615	0.362	0.442	0.727	0.542	1.097
A0A3S5ZPN3	52	K	DDX5	0.961	0.874	1.014	0.933	0.464			0.732	1.05	1.354	0.657
A0A452J7V2	120	K	RAB2A		0.985	1.406	0.989		0.566	0.655		0.982	1.514
P21265	219	K	ADSL	1.065	1.366				0.7	0.718	0.713	0.912
E1BRR6	115	K	SCARB2		0.933	1.111	1.03			0.606	0.683	1.07	1.628
E1BRU7	15	K	HKDC1	1.402	1.062	1.115	1.008	0.628	0.807	0.614		0.997
E1BU27	286	K	AKR1D1	0.998	1.154	1.668	1.517	0.718	0.89	0.865	0.941	1.164	1.82	0.945
E1BV20	95	K	PHF5A		0.882	1.307	1.384	0.339	0.438		0.698	1.047	1.645	0.861
E1BXK3	302	K	GYS2	0.681	0.579	0.622	0.649	0.679	1.014	1.481	1.226	1.597	1.926	1.343
E1C0F1	623	K	RPN1	0.72	0.652	0.973	0.56	1.206	1.398	1.382	1.076	1.354	1.146	1.339
E1C0F1	366	K	RPN1		0.852	1.289	1.434	0.19	0.426	0.613	0.599	1.604	2.531	1.269
E1C0L2	73	K	HAAO	1.573	1.129	1.416	0.935	0.573	0.656	0.676	1.067	0.881	1.255	0.589
E1C0Q5	237	K	ACAT1	0.834	0.545	0.738	0.707	1.758	1.719	1.053	1.288	0.96	0.729	1.3
E1C0Q5	257	K	ACAT1	1.537	1.23	0.907			0.717	0.717	0.847	1.022	1.125	0.893
E1C155	59	K	ALDH6A1	0.655	0.742			1.416	1.288	1.021	0.994	0.901	0.78	1.206
E1C1D1	271	K	ANXA7	1.183	1.026	1.312	1.55	0.619	0.571	0.733	0.887	1.19	1.751	1.038
E1C3A9	593	K	HDLBP	1.32	1.264	1.226	1.376	0.528	0.504	0.581	0.675	1.015	1.748	0.622
E1C460	194	K	PBLD	1.238	1.353	1.452	1.583	0.933	1.048		0.715	0.98	1.3	0.442
E1C4M0	268	K	RPS2	1.396	1.325	1.316	1.351	0.681	0.277	0.423	0.815	1.214	1.867	0.741
E1C5V6	671	K	ACOX2	1.518	1.33	1.251	1.464	1.02	0.994	0.702	0.932	0.795	0.746	0.863
E1C735	352	K	MAT1A	1.218	0.848	2.307	1.638	0.632	0.591	0.725	0.982	0.84	1.428	0.71
E1C735	374	K	MAT1A	1.753	0.957	1.128	1.247	0.686	0.78	0.762	1.005	1.167	1.45	1.019
E1C7F4	449	K	EPHX1L	1.354	1.099	1.437	1.203	0.755	0.785	0.818	0.96	1.066	1.426	0.811
E1C7F4	159	K	EPHX1L	1.519	0.935	1.978	1.398	0.865	1.133	0.744	0.899	0.595	1.023	0.809
E1C7M7	794	K	CTNNA1	1.051		1.121			0.726	0.623			1.347
F1N9B4	504	K	LOC417013	0.67	1.226	0.665	0.746	1.825	2.354	1.481	0.844	0.865	0.593	1.093
F1N9Z7	295	K	OXCT1			0.59	0.477	1.249	1.786	1.141	1.187	1.216	0.472	1.114
F1NAB5	38	K	RBP5	1.763	1.106	1.089	1.369	0.3	0.522	0.641	0.843	1.352	1.544	0.775
F1NAM7	124	K	BDH2		1.028		1.409	0.661	0.634		0.597	1.002	1.601	1.136
F1NBX4	55	K	RPL27A	1.313	1.501	1.655		0.333	0.646	1.046	0.902	1.309	0.743
F1NC27	146	K	RAB21	1.718	1.314	1.514	1.248	0.591	0.751	0.821	0.972	0.878	1.424	0.36
F1NCS6	919	K	MTHFD1L	1.232	1.092	0.841	1.698	0.865	0.853	0.761	0.762	0.966	1.309	1.117
F1NEF7	280	K	LECT2			0.588	0.51			0.855	0.826	1.505
F1NFL6	1802	K	VTG2	0.901	1.034	0.975	1.307	0.599	0.724	0.68	0.661	1.509	1.978	1.249
F1NFL6	1774	K	VTG2	1.116	1.266	1.386	1.07	0.459	1.11	0.622	0.773	1.203	1.816	0.734
F1NH93	59	K	RPS20	1.162	0.899	1.253	0.954	0.583	0.642			1.053	1.589	0.666
F1NIX0	60	K	RPL8	1.304	1.401	1.161	1.029	0.501	0.807	0.786		1.267	1.316
F1NJC7	99	K	ALDH1A1	0.867	1.221	1.695	1.772	0.764	1.09	0.77	0.704	0.87	1.339	0.645
F1NK96	251	K	PDIA6	1.072	1.04	1.287	1.254		0.702	0.558	0.768	0.997	1.298
F1NLT8	113	K	ARHGDIB	0.663	0.417	0.938	0.571		1.392		1.243	1.779	1.382	1.13
F1NN63	419	K	PGM1	0.819	0.706	0.781	0.717		1.277	1.221	1.274	1.362	1.297	0.732
F1NN63	8	K	PGM1	1.234	1.212	1.331	1.244		0.449	0.594	0.995	0.793	1.317
F1NPD1	276	K	SULT	1.303	1.147	1.187	1.041	0.722	0.643	0.833	0.881	1.218	1.599	1.079
F1NPF0	191	K	EIF2S3	0.836	1.217	1.473	1.393		0.804	0.67	0.588	0.867	1.31
F1NQI0	123	K	AGA	1.067	0.833	1.12	0.644		0.425	0.501	0.664	1.145	1.718
F1NT57	194	K	AKR1B1	1.495	1.23	1.027	1.41	0.676		0.875	0.328	0.861	1.308
F1NT93	132	K	GATD3A	0.748	1.611	0.784	0.681	1.446	1.721	1.631	1.509	1.287	0.384	1.111
Q02020	282	K	FGB	1.238	1.005	1.256	1.149	0.583	0.698	0.822	0.895	1.131	1.405	0.775
F1NUQ3	82	K	FABP3	1.186	0.975	1.192	0.861	0.526	0.658	0.771	0.712	1.199	1.593	0.568
F1NUQ3	97	K	FABP3	1.589	0.978	1.114	0.679	0.325		0.639	0.546	1.222	1.551	0.368
F1NUS2	324	K	PREP	0.58		0.464		1.37			1.145	0.549	2.024
F1NV02	1803	K	APOB		1.075	1.626	1.242	0.39	0.86	0.716	0.883	1.112	1.605	0.713
F1NVF3	233	K	GC		0.895	0.701	1.078		0.551	0.576	0.526	2.065	1.08	0.663
F1NVJ0	365	K	HPD	2.806		1.005		0.829	0.522	0.415	0.598
F1NVJ0	88	K	HPD	1.334	1.239	1.347		0.58	0.94	0.696		0.964	0.983
F1NW23	163	K	CLTC		0.96	1.454	1.528	0.605	0.891	0.868	0.69	1.464		0.875
F1NWN8	83	K	MTHFS	0.982	0.654	0.816	0.966	1.791	1.584	2.06	1.333	0.688	0.641	0.909
F1NWS5	320	K	SCYL2		0.974	1.354	1.338	0.724	0.769	0.859	0.89	1.034	1.786	1.159
F1NWX6	733	K	PLG	1.352	1.292	1.15	1.635	0.748	0.343	0.763	0.93	0.974	1.253	0.825
F1NXH1	191	K	MARC1	0.959	1.302	1.501	1.306	0.687	0.587	0.855	1.065	1	1.633	0.812
F1NY29	592	K	ETFDH	1.274	1.158	1.251	1.439	0.587	0.66	0.802	0.91	1.28	1.42	0.764
F1P0P3	267	K	--		1.191	1.489	1.901	1.22	0.68	0.794	0.933	0.65	0.791	1.24
F1P1L8	122	K	SERPINB6	1.268	0.939	1.218	1.152	0.514	0.584	0.765	0.823	1.165	1.529	0.711
F1P1S6	55	K	ARPC5L	1.339	1.145	1.594		0.615	1.182	0.531	0.737	1.049	1.281	0.545
F1P298	425	K	AMDHD1	1.896	2.505	1.148	3.125	1.401	0.266	0.269	0.26	0.447	0.374	0.785
F1P372	340	K	TARSL2	1.087	1.081	1.313	1.068	0.62		0.788	0.837	1.189	1.512
F1P4D5	138	K	SARAF	0.981	1.134	1.267	1.219			0.604	0.761	1.265	1.814
Q2XP49	239	K	DNASE2		1.32	1.543	1.41	0.697	0.739	1.158	0.772	1.22		0.445
Q6LC82	116	K	cRac1A	1.474	1.132	1.507	1.192		0.659	0.593	0.777	0.759	1.012
P02659	102	K	--	1.17	1.971	1.461	2.183	0.412	0.578	0.55	0.523	0.911	1.507	0.808
P02707	14	K	--	1.215	1.05	1.183	1.025			0.659	0.775		1.285
P02789	228	K	--	1.799		1.266		0.863	0.926		0.986	1.061	0.888	0.397
P07341	317	K	ALDOB	1.558	0.901	1.213	1.132	0.776	0.484	0.603	0.574	1.206	1.747	1.134
P0CB50	178	K	PRDX1	1.31	1.361	1.088	1.429	0.925	0.707	0.718	0.948	1.009	1.245	0.79
P13731	147	K	SERPINH1	1.234	1.037	1.139	1.201		0.368	0.489	0.657	0.613	1.563	0.616
P40618	112	K	HMGB3	0.99	1.282	1.273	1.85		0.604	0.696	0.948	1.098	1.287	0.877
P41125	105	K	RPL13	1.368	1.139	1.158	1.331	0.73	0.743	0.837	0.938	1.168	1.463	0.825
P41125	123	K	RPL13	1.275	1.251	1.343	1.305	0.809	0.818	0.832	0.854	1.179	1.421	0.618
P50890	42	K	RPSA		0.993	1.348	1.43	0.581	0.849	0.942	0.877	1.009	1.315	0.769
P63247	175	K	RACK1		1.264	1.159	1.258	0.641	0.951	0.823	0.794	1.115	1.549	0.699
Q05744	163	K	CTSD	1.15	1.103	1.477	1.03	0.607	0.657	0.762	0.856	1.173	1.572	0.899
Q5F3D2	258	K	HNRNPH3		0.298	0.655	0.502		1.364	0.862	1.178	1.765	1.024	1.041
Q5F411	529	K	CCT5	0.848	0.851	1.083	1.396		0.645	0.713	0.657	0.961	1.906	0.708
Q5F420	303	K	ACSL1	1.262	1.318	1.447		0.626		0.997	0.894
Q5F424	284	K	CCT2	1.592	1.224	1.029	1.195	0.982	0.714	0.777	0.877	1.221	1.217	0.731
Q5F473	450	K	NUP50	0.932	0.717	1.011		1.734	1.557		1.084	0.758	0.74	1.366
Q5ZHZ0	53	K	DDX39B		0.983	0.956	1.484		0.808	0.607	0.476		1.518
Q5ZIT7	228	K	PSMC3		1.157	1.449			0.985	0.787	0.761	1.029		1.091
Q5ZIT7	216	K	PSMC3			0.587	0.74			0.312	0.246	0.658	2.135	0.837
Q5ZIT7	39	K	PSMC3	1.337		1.058		0.58	0.671		0.68	1.111	1.361	0.599
Q5ZJX9	187	K	PSMA5	1.216	1.024	1.323	1.128	0.549		0.745	0.742	1.072	1.399
Q5ZJX9	196	K	PSMA5	0.893			1.053		0.634		0.634	1.07	1.408	0.564
Q5ZJZ6	576	K	NCBP1			0.396	0.484			1.295	1.109	1.254	1.798
Q5ZLD1	218	K	FH	1.179	1.114	1.354	1.002		0.704	0.788		1.157	1.249	0.485
Q5ZLD1	411	K	FH		0.738	0.978	1.001		0.405	0.564		1.096	1.897	0.611
Q5ZM32	71	K	DLD		1.59	1.445	1.488	1.116	0.919	0.745	0.781	0.92	0.942	0.686
Q5ZMD1	3	K	YWHAQ	0.841	1.128	1.504	1.435	0.628	0.641	0.791	0.88	1.016	1.694	0.796
Q5ZMD1	122	K	YWHAQ	1.256	0.911	1.294	1.24	0.59	0.708	0.843		1.177	1.595	0.798
Q5ZMT0	118	K	YWHAE	1.475	1.347	1.44	1.288	0.822	0.63	0.967	1.228	0.663	1.217	0.509
Q5ZMV5	3	K	ARPC5		1.561	1.305	1.859	0.503	0.234	0.493	0.763	0.778	1.739	0.75
Q90635	258	K	DPYSL2	0.71	1.138	1.451	1.137	0.411	0.58	0.705	0.768	1.038	1.741	0.844
Q800K9	139	K	SURF4		1.037	1.076	1.569	0.579	0.182	0.464	0.752	1.047	2.549
Q8JG64	364	K	PDIA3	1.253	1.095	1.28	1.19	0.681	0.65	0.821	0.956	1.068	1.413	0.764
Q8UWC5	515	K	MATR3		1.201	1.689	1.532	0.536	0.683		1.12	0.94		0.781
Q90593	136	K	HSPA5	1.73	1.649	1.38			0.942	0.58		1.151	0.173
Q90593	79	K	HSPA5			1.244	1.073	0.473	0.562	0.629	0.81	1.183	1.538	0.586
Q90835	20	K	EEF1A	2.361	2.105	1.313	1.802	0.474	0.602	0.535	0.842	0.652	0.853	0.48
Q90ZG0	53	K	FKBP12	1.24	1.006	1.197	1.297	0.736	0.574		0.983	1.008	1.395	0.578
Q98TH5	136	K	cRPS11	1.622	1.279		1.299	0.791	0.694		0.893	1.389		0.758
Q9I882	21	K	chPKCI	0.849	1.649	1.559	1.78	0.792	0.488	0.68	0.913	0.978	1.301	0.715
R4GG24	86	K	AKR1E2	1.447	1.624	1.312	1.08	0.439	0.657	0.694	0.857	1.24	2.009	0.799
R4GIU0	94	K	ENDOG			1.361	1.288	0.815	0.811	0.765		1.018	1.018	0.827
R4GJL1	114	K	NIPSNAP3A	0.671	1.209	0.922	0.631	1.545	1.933	1.228	1.065	0.994	0.323	0.884
R4GLK3	98	K	PSMD4	1.199	0.957	1.489	0.98	0.6	0.628	0.843	0.977	1.2	1.571	0.605
A0A1D5NT70	127	K	LOC395611		1.088	1.149	1.758	1.141	1.248	1.054		0.844	0.799	0.869
A0A1D5PY15	64	K	LOC107056441	0.921	0.904	0.972	1.097	0.651	0.602	0.878	0.909	1.41	1.806	1.477
A0A1D5NTZ7	78	K	MRPL27		1.267	1.137	1.333	1.15	1.119	1.042	0.977	0.859	0.755	0.839
A0A1D5NUJ3	403	K	BCKDHA	1.384	0.955	1.235	1.135	1.2	1.35	1.163	1.09	0.757	0.36
A0A1D5NUW2	1776	K	VTG1	0.921	0.922	0.891	0.771	0.66	1.139	0.784	0.907	1.528	1.464	1.131
A0A1D5NV65	475	K	PGM2	0.618	0.919	1.117	0.679	0.835	0.913	1.278	1.197	1.349	1.546	1.318
A0A1D5NVM2	76	K	NDUFA2	1.394	1.189	1.046	1.035	1.829	1.561	1.188	1.051	0.72	0.304	0.822
A0A1D5NW68	18	K	ALB		0.48	0.56	0.759		0.597	0.838	0.813	1.147	1.221	1.842
A0A1D5PMD9	293	K	LOC769704	1.679	1.273	1.049		0.793	1.248	0.989	1.062	0.71	0.886	0.753
A0A1D5NXA0	198	K	FDXR	1.242	1.143	0.958	1.484	1.737	1.508	0.926	1.03	0.802	0.469	0.909
A0A1D5NXA0	261	K	FDXR	1.132	1.288	1.296	1.717	1.519	1.275	1.095	0.87	0.708	0.414	1.004
Q90734	772	K	ACTN4		1.298	4.768	7.228	0.857	0.616	2.074	1.916	0.765	0.668	0.571
Q90734	276	K	ACTN4			3.5	5.141					0.66	0.46
Q90734	47	K	ACTN4		1.281	6.265	8.477	0.964	0.642	1.979	2.191	0.627	0.462	0.521
A0A1D5NYA0	77	K	NIPSNAP1	1.497	1.403	0.976	0.714	1.647	1.401	1.093	1.255	0.736	0.408	0.51
A0A1D5NYK7	3	K	--	0.81	0.613	1.102	0.705	0.547	0.743	1.012	1.155	1.452	1.923	1.312
A0A1D5NYR0	34	K	NAA50	1.697	1.754	1.024	1.048	1.488	1.223	1.279	1.382	0.589	0.269	0.324
A0A1D5NZ71	17	K	DNAJC13	0.803	0.9	0.929	0.972	0.967	1.074		1.061	1.493	1.947	1.458
A0A1D5PXH0	318	K	AP1B1	1.533	1.046	1.136	1.184	1.161	0.968	1.061	1.256	0.734	0.763	0.845
A0A1D5NZU4	526	K	CDC2L1			0.549	0.399			1.123	0.857	1.018	1.915	1.053
Q789A6	767	K	MYH10	1.134	1.123	1.991	1.417	0.742	0.738	1.078	1.106	0.658	1.013	0.68
A0A1D5P3I6	489	K	FKBP3	0.684	0.56	0.873	0.643		0.561	0.946		1.199	1.394
A0A1D5P4Y0	131	K	TPPP	1.263		1.545	1.28	1.018	0.772	0.913	1.044	0.791	1.019	0.749
A0A1D5P592	437	K	PCCB		0.383	0.376				0.25	0.279	1.471	2.501	1.304
A0A1D5P5B2	63	K	IVD	1.197	1.038	1.077	1.491	1.509	1.255	1.122	0.833	0.694	0.551	1.051
A0A1D5P5L5	176	K	LOC107048987	0.779	0.599	0.928	0.578	0.469	0.476	1.339	1.361	1.691	2.196	1.212
A0A1D5P6F4	1898	K	LOC429249	0.667		0.726	0.634			0.715	0.892	1.396	1.402	1.2
A0A1D5PHJ9	54	K	GBE1	1.091	1.165	1.078	1.333	1.035	1.377	0.979	1.166	0.835		0.643
A0A1D5P6Q5	1837	K	FASN		1.637	1.116	1.3	0.913	1.321	0.829	1.54	0.795	0.729	0.813
R4GLW9	76	K	NUMA1	1.641	1.251	1.458	1.351	1.578	0.863	1.463	1.282	0.553	0.452	0.692
F1NNU3	236	K	NFS1	1.187	1.143	1.212	1.328	1.377	1.55	1.21	0.952	0.727	0.553	1.014
F1NEW6	233	K	MRPL19	1.38	1.251	0.971	1.287		1.567	1.395	0.958	0.775	0.501	0.754
A0A1D5P8I7	180	K	IDH2	1.35	1.164	1.05	1.248	1.441	1.335	1.032	1.051	0.709	0.517	1.02
A0A3Q2U554	270	K	HAGH	1.596	1.147	0.905	1.472		1.913	1.12	0.959	0.525	0.619	0.587
E1BZR1	402	K	HNRNPR		0.747	0.734	0.5					1.149	1.166
A0A1D5PAF9	497	K	AP3B1		0.501	0.729	0.722				1.023	1.288	1.502
A0A1D5PBC3	635	K	SCIN			0.673	0.767					1.073	1.251
A0A1D5PC99	59	K	ETFA	1.392	1.124	1.246	1.542	1.291	1.261	1.059	1.026	0.706	0.668	1.029
E1BZQ4	359	K	ACOT11	1.527	1.686	0.906		1.578	1.103	0.542	1.694	0.527		0.216
A0A1D5PK62	176	K	COPZ1	0.941	0.884	1.098	1.027	0.79	0.728	0.724	1.133	1.315	1.706	1.47
A0A1D5PHJ8	273	K	DCTN2		0.487	0.624		0.768		1.184	1.137	1.108	1.146	1.086
A0A1D5PD86	247	K	DECR1	1.266	1.248	1.143	1.363	0.979	1.665	1.131	0.653	0.837	0.764
A0A3Q2UD12	1525	K	COL6A3	0.488		0.661	0.475		0.455	0.558	0.726	1.14	1.609	1.058
A0A3Q2UD12	1295	K	COL6A3	0.444		0.434	0.34				0.654	1.051	1.34	1.043
A0A1D5PHA6	19	K	AK3		1.312		1.806	1.193	1.174	1.008	0.992	0.798	0.503	0.758
A0A1D5PHH8	31	K	DCPS	1.354	1.446	1.542	1.348	1.276	0.241	0.324	1.004	0.648	1.163	0.862
A0A1D5PIH4	1250	K	UGGT1	0.379	0.561	0.922	0.876	0.478	0.467	1.228	1.301	1.444	2.336	1.195
A0A1D5PIH4	153	K	UGGT1	0.757	0.844	0.8	1.132		0.557	0.75	0.72	1.277	1.965
A0A1D5PKH3	220	K	GRSF1		0.695		0.763			0.711	1.099	1.296	1.295	1.026
A0A1D5PL36	217	K	ACAA2	1.383	1.129	0.974	1.404	1.655	1.537	1.026	1.019	0.687	0.538	0.917
A0A1L1RR71	509	K	ALDH18A1	1.859	1.233	1.373	1.253	1.496	1.589	1.055	1.023	0.633	0.556	0.872
A0A1D5PM19	576	K	MYH9		1.443	1.102	1.278			0.978	1.356	0.576	0.655	0.594
A0A1D5PM19	1518	K	MYH9	0.739	0.599	0.693	0.65		0.846	0.953	1.013	1.257	1.842	1.108
A0A1D5PM19	760	K	MYH9	1.393	1.273	1.367	1.351	0.861	0.759	0.995	0.991	0.822	0.893	0.757
A0A1D5PM19	199	K	MYH9	1.411		1.284	1.143	0.744	0.821	1.274		0.787	1.006	0.715
A0A1D5PM39	217	K	PPA2		1.47	1.479	1.096	1.216	1.172	1.122			0.598	0.58
A0A1D5PM72	310	K	HSD17B12	0.903	0.811	0.916	0.889	0.576	0.841	1.069	1.216	1.427	1.961	0.96
A0A1D5PMA0	12	K	SLCO1A2		0.736	0.886	1.095	0.407		1.019		1.451	1.73
A0A1D5PN54	506	K	ATP5A1Z	1.845	2.666			2.532	0.71	0.605	0.892	0.586	0.119	0.302
A0A1D5PNC5	126	K	ECI2		0.54	0.201	0.49	1.333	0.355	1.302	0.896	1.846	1.007	1.474
A0A1D5PNC5	127	K	ECI2		0.54	0.201	0.49	1.333	0.355	1.302	0.896	1.846	1.007	1.474
A0A1D5PPU9	474	K	CAT		1.223	1.188	1.093	1.29	1.365		1.058	0.598	0.589
A0A3Q2UEX2	245	K	KYAT3		0.438	0.461	0.758	1.061	0.693	0.56		1.314	2.56	3.322
A0A1D5PS29	239	K	EEF2	1.598	1.13	1.316	1.22	0.646	0.967	0.936	1.09	0.787	0.813
A0A1D5PS29	275	K	EEF2	1.184	1.031	1.517	1.207	1	0.774	1.11	1.383	0.858	0.855	0.744
A0A1D5PS29	598	K	EEF2	0.922	0.635	0.936	0.868	0.673	1.194	0.964	0.888	1.148	1.685	1.087
A0A1D5PTS7	175	K	--			0.761	0.8				0.852	1.411	1.308
A0A1D5PUI6	118	K	LOC107049545	1.32	1.128	1.045	1.402	1.505	1.566	1.219	1.114	0.827	0.526	0.699
A0A1D5PV36	91	K	TTC38		1.175	1.467	1.473	0.919	1.103	0.919	0.971	0.823	1.095	0.784
A0A1D5PVM0	309	K	MTTP	0.973	0.806	0.771	0.831			0.873		1.185	1.51
A0A1D5PVM0	322	K	MTTP	0.945	0.814	1.001		0.534			0.928	1.22	1.546
A0A1D5PW68	196	K	EIF3B	0.675	0.601	0.927	0.67	0.458		1.128	1.062	1.356	2.091
P20785	981	K	COL6A1	0.57		0.563	0.711		0.462		0.565	1.135	1.286	1.064
A0A1D5PWP7	331	K	PDIA4		0.507		0.542		0.611	0.725		1.194	1.737
A0A1D5PXI1	284	K	ALDH4A1	1.383		1.438	1.839	1.198	1.157		1.091	0.55	0.657	0.943
A0A1D5PXI1	78	K	ALDH4A1	1.496	1.064	1.002	1.28	1.294	1.522	1.158	1.039	0.671	0.547	0.904
E1BXT1	141	K	CECR5	1.673	0.976	1.102	1.439	1.492	0.985	0.975	1.034	0.772	0.488	0.961
A0A1D5PYU9	185	K	BPHL	1.356	1.116		1.054	1.296	1.027			0.594		0.804
P35915	21	K	HMGCL	1.151	1.293	1.208	1.299	1.411	1.636	1.235	1.225	0.737	0.533	0.684
A0A1L1RQ91	251	K	GPI	1.609	1.239	1.26	1.193	1.007	1.261	0.972	1.134	0.623	0.464	1.015
A0A1L1RQQ0	92	K	ENO1	1.252	1.741	1.009		1.176	1.539	1.028	0.73	0.784	0.7	0.531
Q5ZIY8	336	K	RNH1	1.25	0.979	1.72	1.61	0.732	1.354	0.776	0.895	0.859	1.011	0.702
A0A1L1RWX8	508	K	VPS35	1.372	1.22	1.104	1.238	1.093	1.586	1.02	1.267	0.597	0.431	0.421
A0A1L1RWX8	419	K	VPS35	0.922	0.969	0.979	0.658	0.735	0.823	1.133	1.209	1.613	1.858	1.078
A0A1L1RYK0	108	K	ATP5C1	1.538	1.116	1.012	1.152	1.506	1.48	1.044	1.034	0.669	0.578	0.989
O42283	66	K	HSPE1	1.369	1.069	1.243	1.052	1.771	1.213	0.951	1.194	0.811	0.561	0.982
O42283	70	K	HSPE1	1.205	1.319	1.031	1.357	1.495	1.436	1.081	1.233	0.724	0.538	0.779
F1NGR3	198	K	LOC415664	0.7	1.768	1.297	1.22	2.148	1.761	0.864	1.138	0.617	0.605	0.716
A0A3Q2TWG2	113	K	--	0.806	0.451	0.83	0.586	0.607	1.045	1.529	1.096	2.167	2.333	2.352
A0A3Q2TWH1	73	K	PCCA	1.45	1.414	0.961	1.415	1.721	1.345	0.86	0.989	0.483	0.589	0.724
A0A3Q2TX69	475	K	SEC31B	1.246	1.422	1.088	1.165	1.353	1.185	1.168	1.146	0.661	0.475	0.843
A0A3Q2TX69	119	K	SEC31B	0.958	0.782	1.004	0.619	0.484	0.936	1.072	1.086	1.446	1.97	1.083
A0A3Q2TXL9	107	K	STIP1		0.6	0.76	0.563		0.607	1.093		1.044	1.362	0.869
A0A3Q2U086	73	K	RTN4	0.435	0.588	0.67	0.763				0.578	1.398	2.705	0.962
A0A3Q2UEG2	750	K	CTNND1	0.302	0.472	1.044	0.801	0.723	1.212	0.305	1.327	1.823	1.969	1.372
A0A3Q2UEG2	384	K	CTNND1	0.697	0.657	1.087	0.899	0.646	0.988	1.156	1.097	1.176	1.808	1.218
A0A3Q2U525	38	K	LOC107050163		0.607	0.894	0.934	0.377	0.408	0.867	0.852	1.363	3.045	1.488
F1P2P3	210	K	CARS2	1.115	1.103	0.992	1.654	1.158	0.995	0.919		0.75	0.632
Q5ZJA7	559	K	LOC107054982	1.314	1.122	1.015	1.118		1.678	1.071	0.93		0.393	0.76
A0A3Q2U8Y5	294	K	TCN2	0.741	0.523	1.043	0.757	0.397	0.635	1.163	3.764	1.221	1.858	1.051
P21642	335	K	PCK2	1.442	1.261	0.887	0.936	1.601	1.521	1.007	0.96	0.882	0.416	0.598
E1C9C4	334	K	HMGCS2	1.428	1.127	0.977	1.481	1.368	1.283	0.999	1.123	0.687	0.586	0.998
E1C9C4	106	K	HMGCS2	1.315	1.372	1.136	1.246	1.155	1.177	0.864	1.084	0.911	0.779	0.795
E1C9C4	47	K	HMGCS2	1.305	1.173		1.618	1.309	1.156		1.059	0.602	0.53
F1P0K1	586	K	RRBP1		1.041	1.912	1.941	0.951	0.83	1.217	0.99	0.626	0.637	0.737
A0A3Q3A578	115	K	GNE	0.693	0.642	0.801			0.309	0.624	0.815	1.706	2.246
A0A3Q3APB3	73	K	LOC101748084	0.868	0.9	1.082	0.782	0.67	0.901	0.761	0.771	1.18	2.123	1.453
A0A3S5ZPB7	97	K	SLC25A3		1.334	1.36	1.04	1.431	1.09	0.86	0.944	0.799		0.574
D2Z1L9	27	K	LASP1	1.062	0.675	0.992	0.891	0.795	0.838	0.875	1.043	1.644	1.397	1.165
E1BRX4	272	K	SFXN5	1.193	1.059	1.047	0.802	0.601	0.674	0.831	0.955	1.784	2.197
E1BSH9	100	K	BHMT2	1.409	1.218	1.225	1.58	0.894	1.319	1.059	1.106	0.792	0.725	0.393
E1BSJ2	41	K	RPS21	1.651	1.662	1.286	1.053	1.209	1.254	0.805	0.646	0.556	1.008	0.902
E1BSK7	126	K	MCEE	1.414	1.18	1.488	1.258	1.418	1.251	1.051	1.086	0.613	0.613	1.089
E1BSK7	70	K	MCEE	1.339	1.443	1.237	1.384	1.542	1.946	0.986	1.108	0.538	0.449	0.721
E1BTQ9	74	K	AUH	0.979	1.117	1.29	1.335	1.255	1.699	1.22	1.012	0.698	0.523	0.926
E1BTT4	201	K	--		1.218		1.813	1.937	0.949	2.054		0.753	0.451	0.478
E1BTY4	293	K	SNX9	1.055	0.877	0.971	0.841	0.735	0.665	1.055	1.228	1.38	1.872	1.193
E1BUU9	143	K	ALG5	1.332	1.013	1.283	1.059	1.78	1.088	1.178	1.031	0.642	0.765	0.72
E1BVD1	179	K	LOC418170	1.546	1.273	1.159	1.299	0.936	1.22	1.073	1.226	0.744	0.697	0.755
E1BW98	209	K	GNB4			0.52	0.476		0.179			1.08	1.861	1.047
E1BWJ5	884	K	USP9Y	0.986	0.826	1.061	0.809	0.475		0.872	0.966	1.331	1.805
E1BY06	155	K	BROX	0.642		1.117	0.842	0.514		0.775	0.926	1.69	2.464
E1BY22	341	K	MUT	1.883	1.238	2.178	0.975	0.841	1.397	0.636	1.066	0.248	0.426	0.436
Q01841	458	K	TGM2	0.763	0.713	0.902	0.735	0.918	0.612	0.946	1.133	1.351	2.076	1.446
E1BZT5	609	K	PRPF8	0.742	0.908	1.213	1.068	0.656	0.631	1.026	1.017	1.342	2.065	1.297
E1BZT5	2108	K	PRPF8		0.768	1.074	0.852	0.519	1.056	0.878	0.801	1.769	2.228	1.489
E1BZT5	460	K	PRPF8	0.845	0.809	0.973	0.819	0.366	0.631	1.127	1.292	1.476	2.49	1.328
E1C0C3	628	K	SEC63		0.402	0.664	0.67		1.157	0.681	0.444	2.016	2.725	1.378
E1C0V1	172	K	GNPNAT1		0.871	0.892	1.109		0.88	0.616	0.678	1.281	1.913	1.373
E1C155	92	K	ALDH6A1	0.965	1.214	1.039	1.456	1.484	1.377	0.879	1.114	0.784	0.638	0.885
E1C155	18	K	ALDH6A1	0.972	1.132	1.004	1.164	1.589	1.396	0.956	1.001	0.759	0.459
E1C155	258	K	ALDH6A1	0.793	0.557	1.042	0.857		0.584	0.84	1.275	1.395	1.981	1.259
E1C1F2	1798	K	TRIP11	0.523			0.552		0.556	0.92	1.151	1.008	1.323
E1C3A1	844	K	KIF5B		0.52	0.542	0.66		0.704	0.86	0.894	0.963	2.048	0.94
E1C3A9	444	K	HDLBP	0.621	0.459	0.6	0.467	0.359	0.826	1.393	1.333	1.536	1.618	1.149
E1C3U6	331	K	COPS2	0.603	0.595	0.805						1.308	2.015
E1C5A3	198	K	PPP2R5A	0.742	0.773	1.048	0.919		0.469	1.114	1.157	1.29	1.682
E1C5V6	258	K	ACOX2	1.001	1.321	1.17	1.068	1.464	0.902	1.023	1.267	0.835	0.57	0.824
E1C6F1	45	K	DNAJC12	0.709	0.648		0.627		0.659			2.724	1.606	2.308
E1C6G6	323	K	SRP54	0.817	0.626	0.832	0.826	0.62	0.708	1.025	1.1	1.414	2.615	1.137
E1C7S2	42	K	HSDL2	1.201	1.117	1.017	1.095	1.746	1.629	1.174	1.17	0.683	0.268	0.705
E1C892	272	K	MRPL46	0.921	1.071	1.45	1.478	1.686	1.06	1.345	1.049	0.645	0.635	0.934
E1C9H4	78	K	MRPS17	0.921	0.844	1.037	1.101	0.977	0.97	0.821	0.915	1.298	2.072	1.478
F1N8A1	293	K	MOCS1	1.578	1.374		1.247	1.38	0.886		1.373	0.994	0.453	0.566
F1N8X2	48	K	LMINA		0.416		0.569		0.661	1.042		0.717	1.015	0.974
F1NAM7	42	K	BDH2		1.282	1.432	1.293	0.864	1.209	0.771	0.89	0.738	0.807
F1NB52	823	K	COPG1	0.754	0.734	0.708	0.847		1.222	0.783	0.869	1.278	2.238
F1NBA4	27	K	GLRX	0.689	0.796	0.998	1.299	0.697	0.855	1.207	0.83	1.237	1.537	2.25
Q9W719	103	K	HPRT1	2.113	1.315	1.094	1.495				0.989	0.887	0.812	0.686
F1NDA9	147	K	AP1G1	0.796	0.833	1.036		1.072	1.163	1.04	1.179	1.053	1.693	1.553
F1NDD6	280	K	LRPAP1	0.429	0.429	0.662	0.87	0.344	0.543	1.002	1.526	1.56	1.57	1.148
F1NEF7	130	K	LECT2	0.995	0.595	0.646	0.697	0.339	0.756	1.109	1.285	1.69	2.354	1.233
F1NFL6	1627	K	VTG2	0.679	0.899	0.916	0.987	0.531	1.298	0.721	0.777	1.526	2.088	1.056
F1NFL6	1593	K	VTG2	0.981	0.877	0.996	0.889	0.523	1.039	0.786	0.798	1.597	1.955	1.068
F1NFL6	1725	K	VTG2	0.501	0.712	0.633	0.789	0.374	1.337	0.733	0.7	1.941	2.466	1.189
F1NGB1	69	K	NUCB2	0.602	0.653	0.766	1.045	0.549	0.539	1.111	1.169	1.226	1.825	1.268
F1NI29	422	K	HADHA	1.841	1.549	1.051	1.443	1.573	1.249	0.979	0.229	0.915	0.568	1.051
F1NI29	302	K	HADHA	1.546	0.904	1.249	2.682	1.574	1.001	1.371	1.129	0.776	0.404	0.677
F1NI29	53	K	HADHA	1.457	1.196	0.991	1.292	1.783	1.403	1.123	1.029	0.797	0.511	0.958
F1NIN3	201	K	PISD	0.689	0.82	1.002	1.093	0.611	0.572	0.896	0.846	1.386	2.105	1.663
F1NJF0	38	K	C1QBP		1.355	0.956	1.187	1.629	1.404	1.334	1.129	0.618	0.424
F1NJG4	263	K	CYP2D6	0.594	0.835	0.984	0.791		0.405	0.852	0.958	1.391	1.726
F1NJV0	303	K	NADK2	1.496	1.305	1.29	1.304	1.277	1.017	1.137	1.05	0.706	0.629	0.997
F1NJV0	396	K	NADK2	1.254	1.378	1.372	1.406	1.098	0.987	1.23	0.849	0.747	0.717	1.086
F1NKJ7	253	K	ABHD10	1.239	1.282	1.123	1.372	1.464	1.792	0.89	0.844	0.732	0.395	0.887
F1NKL4	630	K	DYNC1H1			0.802	0.654	0.671	0.861		1.2	1.414	1.634
P67962	130	K	CSNK1A1	0.9	0.704	0.95	0.898	0.525	0.789	1.12	0.985	1.647	2.535	1.341
F1NLQ2	372	K	CMAS	1.041	0.742	1.066	1.062	0.761		0.976	0.943	1.408	1.578
F1NMC3	553	K	MTHFD1	1.191	1.132	1.453	1.605		0.92	0.788	1.132	0.702	0.642
F1NMN7	401	K	ALDH9A1	1.338	1.269	1.137	1.37	1.411	1.158	0.806	0.977	0.839	0.647	0.94
F1NN63	16	K	PGM1	1.472		1.127	1.489		1.053	0.915		0.591	0.62
F1NPD3	47	K	RPL18A	0.695	0.844	0.976	0.725	0.637	0.764	0.959	1.113	1.377	1.785	1.073
F1NPF0	70	K	EIF2S3	0.894	0.772	1.125	0.887	0.683	0.767	1.02	0.911	1.408	2.069	1.129
F1NPJ4	609	K	SDHA	1.418	1.193	0.981	1.315	1.566	1.555	1.11	1.041	0.718	0.513	0.77
F1NPK5	530	K	MTTPL		0.726	0.87			0.816	1.022	0.879	1.311	1.248
F1NQ58	79	K	CENPV	1.061	0.89	0.853	0.952		1.022	0.805	0.892	1.501	1.733	1.006
F1NS20	37	K	C5H14orf159	1.319	2.375	0.76	2.46	1.122	0.842	0.286	0.19	0.246	0.423
F1NSC1	459	K	ATP5PB	1.586	1.473	1.119	1.924	1.675	0.785	0.492	0.684	0.613	0.542	0.957
F1NSS4	116	K	SCP2	1.304	1.014	1.242	1.806	1.465	1.199	1.106	1.103	0.577	0.661	0.981
F1NTK1	333	K	PSAT1	1.131	1.131	1.182	1.285	1.103	1.681	0.988	0.903	0.675	0.716	0.613
F1NTM6	451	K	TFRC	0.665	0.817	0.78	0.904			0.852	0.707	1.149	1.789
F1NTR0	418	K	MLYCD	0.94	0.92	0.676	0.483			1.07	0.912	1.333	1.795
F1NU17	146	K	PGK2		1.113	1.17	1.168		1.17	0.891	1.126	0.777	0.75
F1NUQ3	53	K	FABP3	0.789	0.685	0.911	0.764	0.698	0.65	1.254	1.399	1.336	1.255	1.361
F1NV02	2502	K	APOB	0.646	0.52	0.776	0.61	0.541	0.756	1.437	1.391	1.508	1.958	1.209
F1NV02	1278	K	APOB		0.609	0.831	0.86		0.634	0.844	0.959	1.473	1.503
F1NV02	2419	K	APOB		0.885	0.785	0.68	0.419		0.918	0.865	1.225	1.966	1.644
F1NV02	4581	K	APOB	0.779	0.723	0.987	0.804	0.69	0.842	1.19	1.08	1.309	1.884	1.24
F1NV02	3461	K	APOB	0.91	0.709	0.915	0.801	0.518	0.761	1.006	1.153	1.434	2.024	1.23
F1NWL9	213	K	ZC3HAV1	0.912	0.79	0.659	0.833			0.672	0.731	1.42	1.827	1.144
F1NXF1	1234	K	VWA8	0.705	0.632	0.983	0.789	1.209	1.471	0.724	0.668	1.192	1.127	1.573
F1NXF1	1016	K	VWA8	0.627	0.669	0.986	0.866		0.466		0.922		1.927	1.428
F1NY29	511	K	ETFDH	1.26	1.189	1.087	1.288	1.476	1.479	0.959	0.948	0.671	0.508	0.868
F1NY29	407	K	ETFDH	2.167	1.735	0.895	0.629	2.304	0.889	0.337			0.333	0.235
F1NY37	653	K	ACOX1	1.564	1.236	1.542	1.007	1.126	0.401	0.851	1.228	0.75	0.903	0.951
F1NZ86	302	K	HSPA9	1.389			1.468		1.619	1.102	1.055	0.693	0.477	0.731
F1P010	128	K	ARPC4	1.001	0.933	1.172	0.704	0.62	0.708		1.073	1.364	1.724
F1P1U3	531	K	CPT2	1.215	1.237	0.909	1.493	1.425	1.379	1.165	0.941	0.71	0.524	0.849
F1P1U3	83	K	CPT2	1.139	1.185	1.091	1.454	1.473	1.309	0.945	1.031	0.967	0.529	0.543
F1P1U3	538	K	CPT2	1.411	1.003	0.937	1.517	1.365	1.285	1.153	0.937	0.72	0.63	0.922
F1P1U3	628	K	CPT2	1.067	1.19	1.088	1.684	1.207	1.52	0.973	0.995	0.586	0.651	0.952
F1P269	488	K	ACLY	0.703	1.003	1.094	0.893	0.633	0.809	0.937	0.931	1.223	2.068	1.284
F1P269	232	K	ACLY	0.403	0.768	0.797	0.738	0.55	1.295	0.941	1.145	1.802	1.437
F1P337	46	K	SNX5	0.829	0.912	0.82	0.486	0.504	0.991	0.987	1.075	1.705	1.907	1.059
Q5ZKA2	418	K	IARS2	1.279	1.15	1.308	1.5	1.382	0.725	0.707		0.938	0.833	0.784
F1P3Q8	226	K	CRNKL1	0.636	0.514	0.722	0.999			0.892	1.141	1.667	3.7
F1P4U8	437	K	LOC100857197	0.967	1.754	0.952	1.327	2.063	1.189	0.888	1.033	0.692	0.538	0.89
F1P4U8	584	K	LOC100857197	1.499	1.196		1.177		1.531	0.888	1.122	0.662	0.482
F1P4U8	544	K	LOC100857197		1.1	1.186	1.32		1.471	1.181		0.698		0.562
F1P5V9	238	K	PARVA	0.597	0.699	1.017	0.828	0.544	0.676	1.29	1.109	1.571	2.096	1.368
F7BQ11	565	K	STAT5A	0.574		0.574	0.615	0.321	0.544	1.226	1.118	1.853	2.286	1.491
F7BQ11	242	K	STAT5A	0.84	0.699	0.974	0.739	0.554	0.595	1.024	1.113	1.825	2.038	1.141
H9L3L2	13	K	COPA	0.605	0.554	0.706		0.456	0.663	1.256	1.341	2.261	1.656	1.07
O93277	571	K	WDR1	1.33			1.261	1.111	1.313	0.988	1.09	0.893	0.726	0.73
P00356	192	K	GAPDH	1.437	1.135	0.92	1.177	1.21	1.519	0.962	1.1	0.795	0.65	0.838
P02259	60	K	--		0.271	0.469	0.367	0.31	1.493	1.104	1.287	1.387	0.992
R4GMB6	332	K	FDPS	1.004	0.807	1.035	0.789	0.729	0.713	1.113	1.169	1.348	1.699	1.193
P11183	157	K	GCSH	1.569	1.568	0.678	0.803	1.804	2.049	1.087	1.154	0.756	0.222	0.255
P62846	77	K	RPS15	0.745	1.067	0.85	1.015	0.583	0.599	0.882	0.891	1.202	1.653	1.311
P84172	276	K	TUFM	1.356	1.182	1.212	1.658	1.251	1.1	1.119	1.536	0.62	0.623	0.854
P87362	330	K	BLMH	0.735	0.889	0.734		0.751		0.808	0.822	1.407	1.454
Q49B65	131	K	EFHD1	0.692	0.541	0.853	0.732	0.598	0.793	1.035	1.086	1.292	1.7	1.233
Q5F428	347	K	EIF3L	0.787	0.615	0.944		0.618		1.027	0.918	1.342	1.923
Q5F4B4	35	K	CREPT	0.51			0.3		0.336	0.684	0.849	1.147	2.265	1.365
Q5F4B9	632	K	ABCD3	0.863	0.801	0.879	0.669	0.63	1.036	1.091	1.048	1.687	2.096	1.188
Q5ZHZ0	191	K	DDX39B	1.081	0.842	1.138	0.8	0.583	0.67	0.888	0.956	1.515	2.064	1.496
Q5ZJ60	251	K	HIBCH	1.807	1.287	1.189	0.878	1.497	1.252	0.991	1.163	0.893	0.54	0.709
Q5ZKD7	710	K	MOV10	0.855	0.767	1.075	0.755			0.882	0.723	1.362	1.73
Q5ZL72	292	K	HSPD1	1.447	1.618	1.245	1.107	1.628	1.897	0.911	1.155	0.694	0.278	0.676
Q5ZL72	72	K	HSPD1	1.286	1.357	0.98	1.428		1.399	1.06	1.092	0.747	0.68	0.714
Q5ZL80	139	K	HNRNPM	0.873	0.64	0.972	0.643	0.525	0.59	1.028	1.147	1.386	1.778	1.326
Q5ZL83	42	K	SUCLG1		1.285	1.318	1.474	1.448	1.06	1.047	0.991	0.685	0.755	0.88
Q5ZLD1	77	K	FH	1.394	1.224	0.986	1.422	1.468	1.382	0.925	0.904	0.765	0.614	0.94
Q5ZLG7	105	K	SLC25A6	0.836	0.855	1.08	0.88	0.813	0.768	1.104	1.223	1.288	1.818	1.147
Q5ZMD6	5	K	H2AFZ	1.586	1.889	1.354		1.459	0.391		0.636	0.804	0.943	1.045
Q5ZMD6	8	K	H2AFZ	1.586	1.889	1.354		1.459	0.391		0.636	0.804	0.943	1.045
Q5ZMD6	12	K	H2AFZ	1.8	2.186	1.253		1.397	0.373		0.649	0.772	0.885	0.982
Q5ZMH8	74	K	NANS	1.049	0.81	0.866	0.847	0.59	0.737	0.885	0.915	1.109	1.675
Q5ZMT0	125	K	YWHAE	0.648	0.711	1.165	0.891	0.666	0.558	1.119	0.942	1.335	1.797	1.143
Q5ZMW1	49	K	ACO2	1.587	1.287	0.912	1.266	1.778	1.737	1.003	0.914	0.632	0.386	0.651
Q5ZMW1	415	K	ACO2	1.427	1.168	1.254	1.158	1.379	1.238	1.014	1.021	0.717	0.698	0.919
Q5ZMW1	725	K	ACO2		1.185	1.18	1.121	1.456	1.755	0.877	0.877	0.795	0.559	0.782
Q5ZMW1	81	K	ACO2	1.34	1.222		1.246	1.323	1.655	0.99	1.053		0.487	0.71
Q5ZMW1	403	K	ACO2	1.876	1.046	1.086	1.501	1.205	1.644	0.876	1.041	0.64	0.517	0.747
Q6DV79	631	K	STAT3	1.309	1.268	0.999	1.394	0.836			1.192	0.772	0.759	0.855
Q6IEC5	103	K	ISG12(2)	1.345	1.339	1.087	1.273	1.099	1.214	1.093	1.491	0.799	0.678	0.93
Q6URH5	115	K	GJB1	0.528	0.444	0.598	0.708				1.056	0.977	1.64
Q789A6	1188	K	MYH10	0.707		0.7	0.676	0.523		1.432	1.22		1.653	1.294
Q789A6	547	K	MYH10		1.312	1.328			0.833			0.819	0.707
Q789A6	1925	K	MYH10	0.684	0.588	0.785	0.741					0.998	1.608	1.035
Q8AWB8	105	K	SMC3	1.086	1.468	0.879	1.518	1.474	1.482	1.118	0.983	0.624	0.504	0.88
Q8AWB8	106	K	SMC3	1.086	1.468	0.879	1.518	1.474	1.482	1.118	0.983	0.624	0.504	0.88
Q98TF7	97	K	RPL35	0.674	0.785	0.845	0.985	0.743	0.918	0.918	1.206	1.348	1.608	1.245
A0A1D5NT61	394	K	GLUD2	0.611	1.4	1.087	0.556	2.006	0.845	1.342	1.74	0.863	0.384	0.602
A0A1D5NT61	498	K	GLUD2	2.828			0.739	1.048	1.067		1.84	0.588	0.266	0.65
A0A1D5NT70	4	K	LOC395611	0.423	1.172	1.164	1.407	1.071	1.556	1.507	1.242	0.707	0.877	1.02
Q5ZJZ2	272	K	RPL3	1.204	1.124	1.153	0.891	0.938	0.685	0.605	0.781	1.457	1.386	1.009
A0A1D5NV65	94	K	PGM2	1.026	0.957	1.233	1.055	0.738	0.76	0.937	1.083	1.17	1.674	1.17
A0A1D5NW93	149	K	ATP5D		1.605	1.292	1.292	1.381	1.899	1.602	1.145	0.545	0.268	1.006
F1NI43	645	K	ACSBG2	0.713	0.885	1.245	1.062	0.626	0.59	0.951	1.097	1.448	1.942	1.088
A0A1D5NYA0	177	K	NIPSNAP1		0.844	0.864	1.411	1.21	1.629	1.239	1.097	0.692	0.435
A0A1D5NYJ2	354	K	LONP1		1.178	0.973	1.318	1.334	1.383	0.998	1.146	0.805	0.526	0.99
A0A1L1RJB6	149	K	SLC4A1			1.01	1.01	0.57	0.69	0.869	0.846	1.331	1.906	0.975
A0A1D5P0U5	45	K	CALR	0.165	0.834	1.071	1.073	0.657	0.601	0.9	0.951	1.437	1.602	1.183
A0A1D5P1C6	45	K	PLBD1	0.821	1.03	1.367	1.132	0.536	0.778	0.807	0.779	1.166	1.788	0.975
A0A1D5P2Q1	441	K	SACM1L	1.407	0.942	1.207	0.939	0.733	0.813	0.825	1.023	1.332	1.617	0.982
A0A1D5P2V5	769	K	ATP13A1		0.736				0.691	0.68		1.52	2.903	1.8
A0A1D5P338	105	K	GSR		1.16			1.474	1.449	0.985	1.063	0.749		0.59
A0A1D5PU43	266	K	ECI1	1.739	0.975	1.145	1.041	1.434	1.2	1.03	1.178	0.81	0.444	0.934
A0A1D5P4Q6	160	K	IDE	1.541	0.97	0.666	1.12	1.606	1.358	1.175	1.151	0.788	0.648	0.839
A0A1D5P4Y9	107	K	FADS6	0.949	0.695	1.443	0.682	0.751	0.836	0.894	1.171	1.399	1.771
A0A1D5P570	79	K	ACAD11	1.431	0.895	0.803	1.367	1.296	1.684	1.314	0.94	0.818	0.62	0.875
A0A1D5P570	661	K	ACAD11	1.374	0.904	0.916	1.06	1.328	1.567	1.148	1.124	0.712	0.72	1.02
A0A1D5P632	134	K	A1CF		0.839	1.069		0.421	0.707		0.745	1.19	1.509	0.925
A0A1D5P9K6	264	K	ACADSB	0.797	2.197	0.586	0.485	2.728	2.201	1.275	0.756	0.754	0.099	0.261
A0A1D5PHJ9	198	K	GBE1	0.682	1.37	1.181	1.354	1.227	1.298	0.977	1.293	0.822	0.738	0.735
A0A1D5PHJ9	474	K	GBE1	0.444	1.265	1.256	1.019	0.73	0.712	0.977	0.89	1.63	1.51	0.915
A0A1D5P6Q7	404	K	ARHGAP35							0.534	0.549	1.089	1.293	0.791
A0A1D5P8I7	442	K	IDH2	1.627	1.964	0.623	0.483	1.951	1.214	1.252	1.073	0.789	0.273	0.538
A0A1D5PAU7	158	K	ACY1	2.051	1.522	0.83	0.618	1.731	1.98	0.857	1.269	0.723	0.363	0.352
A0A1D5PBY3	69	K	PRDX3	0.817	1.272	1.158	1.368	1.441	1.708	1.004	1.167	0.744	0.505	0.9
A0A1D5PC99	75	K	ETFA		2.449	0.459	0.501	2.312	1.561	0.946	0.94	0.902	0.308	0.378
A0A1D5PCR1	862	K	HIP1R	0.882		0.963		0.643	0.453			1.141	1.29
Q5ZI60	19	K	CORO1C	1.108	0.996	1.074	1.167	0.663	0.73	0.89	1.023	1.181	1.543	1.017
A0A1D5PD86	245	K	DECR1	0.276	1.033	1.05	1.559	1.521	1.668	1.313	1.109	0.819	0.518	1.003
A0A1D5PF08	230	K	CANX	1.26		0.85	0.797	0.694		0.796	0.974	1.196	1.409
A0A1D5PF81	264	K	RMDN1	0.49	0.688	1.269	1.219	0.596	0.656	0.827	0.826	1.214	2.126	1.175
A0A3Q2UD12	1329	K	COL6A3	1.062	0.863	1.039	0.874		0.61	0.611	0.733	1.168	1.201
A0A3Q2UD12	1520	K	COL6A3	0.832		0.763	0.648	0.485	0.654	0.606	0.82	1.281	1.594	0.894
A0A1D5PHF3	923	K	MPRIP				0.6		1.376		1.039	0.818	0.737	0.752
A0A1D5PIH4	283	K	UGGT1				0.462		0.374	0.752	0.707	1.386	1.943
A0A3Q2UAF8	297	K	SYNCRIP	0.983	0.881	1.112	1.086	0.688	0.869	0.815	1.004	1.178	1.404
A0A1D5PJW1	107	K	FMO3	1.073	0.89	1.137	0.89	0.549	0.67	0.954	1.093	1.346	2.121	1.137
A0A1D5PLS2	327	K	CS	1.12	0.921	1.13	1.171	0.638	0.75	0.885	1.053	1.224	1.57	1.143
A0A1D5PM39	420	K	PPA2	1.638	1.151	0.872	1.123	1.449	1.539	1.005	0.957	0.839	0.51	0.858
A0A1D5PM87	575	K	RAD21		0.853	0.98	1.049		0.928	0.803	0.662	1.404	1.162	1.219
A0A1L1RMS7	113	K	DPYS		0.512	1.04	1.212	0.472	0.582	0.828	0.769	1.301	1.852	1.351
A0A1L1RMS7	414	K	DPYS	0.996	0.855	1.031	0.875	0.606	0.676	0.97	0.964	1.331	1.746	1.004
A0A1L1RY95	149	K	UBE2N	0.882	0.836	1.091	1.039	0.562	0.698	0.898	0.947	1.141	1.738	1.047
A0A1D5PPN9	141	K	HSP90B1	1.148	0.792	1.051	1.263	0.629	0.703	0.852	0.895	1.174	1.551	0.976
F1NB02	36	K	RPS8		1.09	1.163	1.027	0.645		0.777	0.887	1.18	1.212
A0A1D5PWD8	451	K	DBT	1.436	1.581	0.898	0.816	1.477	1.441	1.044	1.045	0.819	0.369	0.736
A0A1D5PX68	189	K	SLC25A1	0.672	1.501	1.182	1.463	1.426	1.013	1.071	1.059	0.731	0.625	0.818
A0A1D5PXI1	92	K	ALDH4A1	0.694	2.116	0.594	0.294	2.165	2.612	1.058	0.927	0.654	0.105	0.32
A0A1D5PZ75	176	K	--	1.026	0.685	1.094	1.035	0.677	0.625	0.905	0.869	1.211	1.885	0.949
A0A1D5Q004	234	K	CRAT	1.188	0.964	0.947	1.479	1.324	1.562	1.203	0.992	0.733	0.638	0.967
A0A1D5Q004	434	K	CRAT				1.604		0.425	0.353		1.216		1.444
A0A1D5Q004	526	K	CRAT	1.39	0.817	0.909	1.331	1.593	1.434	1.327	1.019	0.825	0.506	0.86
A0A1D5Q004	165	K	CRAT	1.057	0.926	0.953	1.337	1.493	1.354	1.244	1.005	0.912	0.641	0.981
A0A1D5Q004	648	K	CRAT	1.488	0.817	0.689	0.986	1.919	1.804	1.525	0.876	0.851	0.374	0.763
Q5ZLG0	419	K	AACS	1.173	0.937	1.159	1.075	0.626	0.707	0.859	0.936	1.333	1.917	1.104
R4GJ59	178	K	SARS	1.107	0.88	1.104	1.081	0.567	0.678	0.817	0.983	1.188	1.872	1.082
A0A1L1RLL0	26	K	RPL24	0.776	1.407	1.238	1.833	1.165	1.3	1.105	1.032	0.653	0.757	0.819
A0A1L1RN32	576	K	LOC426820	0.043	0.907	1.227	1.116	0.549	0.86	1.091	0.93	1.634	2.004	1.157
A0A1L1RN32	501	K	LOC426820	0.752		0.188			1.015	0.893	0.952	1.412	1.644
A0A1L1RNJ2	223	K	ECHDC3		0.857		1.134		1.472	1.274		0.807		0.818
A0A1L1RNU2	81	K	RPL31	1.492	1.95	0.843	0.965	0.878	1.991	1.22	1.805	0.76	0.829	0.461
P32429	245	K	RPL7A	0.602	0.893	1.274	0.847	0.576	0.664	0.947	0.817	1.39	1.91	1.049
A0A1L1RQ91	240	K	GPI	1.038	1.113	1.113	1.095	0.684	0.621	0.912	0.948	1.124	1.567
A0A1L1RQQ0	233	K	ENO1		1.253	1.183	1.234	1.241	1.256	1.122	1.319	0.7	0.861	0.342
A0A1L1RRA5	11	K	SOD1	0.803	1.216	0.823	1.795	1.115	2.087	1.436	1.122	0.693	0.595	0.624
A0A1L1RRA5	135	K	SOD1	0.852	1.327	1.01	1.691			1.491	1.478	0.785	0.67
A0A1L1RRN4	172	K	PPIB	0.759	0.921	1.147	1.047	0.651	0.647	0.914	0.964	1.129	1.57	1.021
E1BZH9	203	K	HADH	0.668	1.265	0.924	1.5	1.723	1.568	1.128	0.955	0.792	0.585	0.952
A0A1L1RSG1	80	K	COX6A1	0.994	0.926	1.121	1.051	0.638	0.72	0.903	0.888	1.159	2.069	1.184
A0A1L1RVU7	228	K	TPM3	0.819	0.864	0.766	1.773	0.999	1.389	1.217	1.44	0.769	0.786	0.871
A0A1L1RWX6	130	K	ACOT13	1.678	1.041	0.893	1.316	1.373	1.69		1.181	0.684	0.465	1.02
A0A1L1RWX6	46	K	ACOT13	1.454	1.193	0.992	1.318	1.487	1.6	0.984	1.092	0.736	0.713	1.029
O42283	40	K	HSPE1	1.252	1.236	0.887	1.356	1.375	1.378	1.141	1.104	0.845	0.536	0.948
O42283	8	K	HSPE1	0.841	1.158	1.055	1.293	1.406	1.274	1.308	1.307	0.881	0.645	0.756
A0A1L1S091	91	K	PEBP1	1.147				1.238	1.696	1.037	0.962		0.677	0.384
F1NGR3	57	K	LOC415664	0.697	1.118	1.17	1.976	1.637	1.244	0.98	1.322	0.83	0.75	0.98
F1NGR3	173	K	LOC415664	0.936	1.275	0.888	2.14	1.544	1.775	1.11	1.134	0.809	0.606	0.588
A0A3Q2TU25	259	K	DPYD		0.85	1.236	1.241	0.472	0.725	0.827		1.259	1.683
A0A3Q2TWH1	538	K	PCCA	0.265	1.404		1.666		1.464	1.99	1.724	0.191	0.672	0.254
A0A3Q3AEK7	706	K	MYO1D	1.362				0.871	0.835	0.681	1.123	1.292	1.846	1.25
F1N9B7	137	K	RAD23B			0.98			1.21		1.328	0.795	0.643	0.914
A0A3Q2U150	218	K	--	0.897	0.996	0.807	1.44	1.628	1.805	1.411	0.908	0.726	0.493	1.041
A0A3Q2U4V3	302	K	LOC101750690		0.71	1.205	1.536	1.52	1.399	1.044	0.982	0.62	0.787	0.888
A0A3Q2U983	242	K	PC	0.299	0.513	1.055	0.928	0.443	0.393	0.577	0.937	2.006	2.222	0.89
E1C9C4	270	K	HMGCS2	1.128	0.768	0.66	1.559	2.095	1.303	1.008	1.374	0.703	0.683	0.6
F1N903	349	K	PSMD6	1.044	1.02	1.067	1.096	0.612	0.713	0.871	1.025	1.226	1.51
A0A3Q3AHG4	867	K	TNPO1	1.004	1.001	1.059		0.655	0.782	1.08	0.99	1.539	1.69	1.068
A0A3Q3AHU9	68	K	LOC424401	0.8					1.998	1.295	1.054	0.639	0.498	0.714
A0A3Q3AJL9	268	K	DMBT1	0.194	1.029	1.635	1.479	0.64	0.773	0.81	0.636	1.556	1.819	1.356
A0A3Q3AV17	280	K	EHHADH	1.544	0.793	0.829	1.35	1.373	1.594	1.254	0.995	0.744	0.669	0.868
A0A3Q3AV17	587	K	EHHADH	1.473	0.996	0.03	1.415	1.488	1.583	1.37	1.016	0.965	0.666	1.056
A0A3Q3AV17	187	K	EHHADH	1.29	0.798	0.798	1.6	1.408	1.635	1.277	1.001	0.853	0.504	0.844
A0A3Q3AZN5	36	K	--	1.086	1.283	1.086	0.633	1.445	1.578	0.995	1.345	1.105	0.78	0.703
A0A3S5ZPN3	384	K	DDX5		0.656	1.009	0.855	0.433	0.513	0.969	0.767	1.212	1.539	1.056
Q5ZMP6	201	K	AP2M1	0.819	0.92	1.162	1.126		0.945	0.824	0.701	1.187	1.69
O73930	41	K	PCBD1	1.408	1.03	1.194	1.128	0.997	1.453	1.49	1.324	1.024	0.706	0.453
O73930	72	K	PCBD1	3.465	1.024	1.232		1.054	0.899	1.03	0.895	0.691		0.39
D0EKR3	49	K	PPIA	1.381	0.746	1.161	0.766	0.482	0.727	0.922	0.878	1.329	1.441	1.031
D0EKR3	125	K	PPIA	1.409	0.97	0.898	1.077	0.723	0.586	0.831	0.972	1.178	1.471	1.004
E1BQX1	144	K	FAM185A	1.716	1.252	0.663	1.172	2.124	1.734	1.165	1.007	0.93	0.447	0.743
E1BQX1	168	K	FAM185A	1.561	1.148	0.872	1.107	2.128	1.504	1.128	1.117	0.872	0.507	0.85
E1BSH9	145	K	BHMT2	1.131	0.861	1.055		1.197	1.485		1.47		0.731	0.745
E1BSK7	174	K	MCEE	2.346	1.671	1.047	0.271	2.125	1.543	1.135	1.131	0.821	0.174	0.572
E1BSK7	124	K	MCEE	0.792	1.321	1.169	1.668	1.332	1.602	1.195	1.126	0.711	0.49	0.983
E1BSV1	525	K	DMGDH		0.927	0.992		1.273	1.4		1.044	0.801	0.619	0.864
E1BT93	80	K	LOC107057078	0.59	1.705	0.291	0.107	2.168	2.665	1.175	1.124	0.572	0.139	0.801
E1BTF7	165	K	AGPAT2	0.679	1.046	1.29	1.407	0.667	0.931	0.975	1.02	1.234	2.174	1.314
E1BTI0	126	K	GPAM	0.473	1.286	1.183		0.593	0.693	1.086	0.854	1.362	1.781
E1BTT4	190	K	--					1.514		1.702		0.707		0.608
E1BTT4	408	K	--	1.701	0.977	0.825	1.386	1.713	1.404	1.975	0.876	0.86	0.689	0.64
E1BU99	304	K	UPB1	0.042	1.653	1.233	1.113	1.158	1.192	1.522	1.182	0.735	0.853	0.887
E1BV78	192	K	FGG		0.834	0.901	0.997		0.6		0.663	1.005	1.127
E1BV90	421	K	DDC	1.126	0.951	1.042	1.222	1.198	1.186	0.974	1.12	0.837	0.449
E1BVB1	106	K	RPL32	1.083	0.953	1.064	1.152	0.703	0.723	0.818	0.954	1.147	1.509	1.014
E1BVK8	159	K	ACOT8	1.072	0.863	1.014	0.907	1.445	1.399	1.252	1.125	0.978	0.581
E1BVT3	306	K	MDH2	0.701	1.21	0.997	1.546	1.393	1.517	1.117	1.102	0.809	0.575	0.921
E1BWX4	287	K	AASS	1.052	0.707	0.894	0.873	1.611	1.141	0.99	1.135	0.787	0.463
E1BWX4	57	K	AASS	0.266	1.09	1.074	1.285	1.313	1.372	1.187	1.259	0.821	0.424
E1BXC2	167	K	ESD	1.693	1.051	0.746	0.528	0.64	0.673	0.885	0.901	1.753	1.621	0.954
E1BXL1	214	K	MTHFR	0.727	0.995	1.221	1.549	1.541	1.152	1.14	1.124	0.774	0.804	0.609
E1BYS4	359	K	CPD			0.456				0.645	0.624	1.337	1.76
E1BZ79	239	K	MVK	1.016	0.914	1.201	1.213	0.406	0.794	0.803	1.125	1.285	1.922	1.673
E1BZT9	649	K	ACSS1B	2.928	0.081			1.801	1.715	0.943	1.288	0.598	0.281	0.618
E1C0Q5	299	K	ACAT1	1.877	0.907	1.011	0.974	1.577	1.587	0.992	1.199	0.785	0.543	1.052
F1N8Z0	555	K	PELO	0.855	0.952	1.062	1.17	0.699	0.764	0.85	0.815	1.464	1.65	1.124
E1C155	344	K	ALDH6A1	0.934	1.88	0.848	0.56	1.61	2.122	0.961	1.001	0.653	0.192	0.395
E1C1D7	289	K	HOGA1		1.053	1.459	1.193	1.457	1.176	2.041	1.711	0.878	0.361	0.983
E1C1P9	367	K	MRPS27	1.228	0.947	0.935		1.081	0.588	0.868	1.085	1.281	1.363	1.624
E1C297	109	K	MGST3	1.102	1.068	1.098	1.122	0.91	0.831	0.782	1.091	1.334	1.488	1.246
E1C2Z5	259	K	WARS		0.967	0.917		0.613	0.722	0.637	0.89	1.382	2.062	1.222
E1C4L3	219	K	SPR	1.349	0.839	1.227	1.133	0.604	0.799	0.763	0.902	1.183	1.998
E1C4W4	436	K	ALDH7A1	1.042	1.353		0.984	1.419	1.442	0.96	0.981	0.866	0.503	0.75
E1C4W4	233	K	ALDH7A1	1.539	1.252	0.922	1.153	1.517	1.08	1.059	1.054	0.831	0.459
E1C4W4	397	K	ALDH7A1		1.143		1.707	1.335	1.13	1.024	1.208		0.416	0.799
E1C502	77	K	ATG3				0.947			0.74	0.651	1.295	1.431	1.286
E1C6A1	117	K	NNT	0.88	1.098	0.979	1.203	1.664	1.744	1.107	0.928	0.855	0.545	0.86
E1C6N5	537	K	DLAT		1.673	0.638	0.527	1.74	2.289	1.161	1.305	0.97	0.213	0.501
E1C6S5	1345	K	ABCC2		0.838	1.186	0.947	0.538		0.832	0.763		1.632	1.311
E1C6T8	224	K	EIF3I		0.616	1.19	1.108		0.314	0.551	0.574	0.942	1.55	1.192
E1C757	993	K	ABCB11		1.137	1.173	0.625			0.757	0.787	1.267	1.084
E1C7A7	183	K	VTN	0.937			0.813		0.528	0.497	0.71	0.982	1.452
E1C7A7	275	K	VTN	0.15		0.865	0.798	0.249			0.329	1.308	1.703
E1C8M8	231	K	ABAT	1.377	0.928	0.884	1.39	1.305	1.302	1.029	0.86	0.894	0.596	0.751
F1N8X2	137	K	LMINA		1.077		1.047	1.361	1.472	1.297	1.037	0.611	0.431	0.841
F1NB62	150	K	PCYT2	1.113	1.06	1.209	1.119	0.52	0.717	0.81	0.973	1.231	1.507	0.958
F1NB64	205	K	ACAA1	1.112		0.687	1.068	1.704	1.969	1.545	0.877	0.81	0.607	0.756
F1NB64	206	K	ACAA1	1.56	0.825	0.777	1.305	1.505	1.782	1.292	1.03	0.861	0.623	0.84
F1NBI2	143	K	UROD	1.073	0.985	1.139	0.841	0.594	0.637	0.834	1.028	1.307	1.845	1.185
F1NCM5	184	K	PTGR1			1.03	1.01		0.608	0.709	0.419	1.658	1.624	1.054
F1NI29	369	K	HADHA		2.412	0.28		1.363	2.197			0.379		0.26
F1NI29	671	K	HADHA	1.351	1.289	0.819	1.176	1.676	1.563	1.03	1.035	0.911	0.615	0.825
F1NI29	538	K	HADHA	1.061	1.184			1.337	1.785	1.226	1.033	0.73	0.427	0.853
F1NI89	364	K	ADH4	0.826	1.175	0.337	1.069	1.16	2.188	1.438		0.939	0.825	0.741
F1NJC7	77	K	ALDH1A1	1.469	0.878	1.036	0.886	1.228	1.449	1.126	1.227	0.961	0.757	0.793
F1NJF0	208	K	C1QBP	1.319	1.246	1.332	0.009	1.661	1.533	1.126	1.176	0.857	0.66	0.948
F1NL99	128	K	PTS		1.416		0.726	1.366	1.346	1.137	1.001	0.915	0.591	0.535
F1NN63	349	K	PGM1	1.184	0.98	1.271	0.918	0.717	0.753	0.877	0.874	1.271	1.655	0.934
F1NNW2	270	K	ACAD8	0.519	1.244	0.991	1.354	1.338	1.649	1.043	1.226	0.875	0.583	0.93
F1NPD1	257	K	SULT	1.032	0.941	0.938	1.043	0.564	0.607	0.948	1.029	1.381	1.814	1.096
F1NPF0	183	K	EIF2S3	1.012	0.963	1.317	1.131	0.617	0.704	0.88	0.905	1.289	1.754	1.043
F1NPG2	212	K	IDH1	0.355	0.826	1.269	1.156	0.666	0.905	0.939	1.027	1.238	1.927	1.122
F1NPG2	224	K	IDH1	0.041	0.96	1.254	1.123	1.169	1.862	1.258	1.233	0.916	0.578	1.024
F1NPJ4	168	K	SDHA	1.284	1.025	0.801	1.021	1.474	1.572	1.214	1.082	0.884	0.658	0.857
F1NQ35	29	K	RPL35A	1.022	1.004	1.168	0.933	0.656	0.695	0.888	1.043	1.118	2.135	1.278
F1NQC6	774	K	DHTKD1	1.298	0.858	1.138	1.012	1.206	1.507	1.153	0.983	0.919	0.467	0.781
P26697	171	K	--	0.606	1.181	0.914	0.916	1.356	1.344	1.078	1.447	1.004	0.572	0.695
F1NSS4	457	K	SCP2		1.267	0.765	0.833	1.307	1.736	0.959	1.16	0.805	0.773	0.762
F1NT28	230	K	PPA1						1.189	1.101		0.669	0.491
F1NT57	93	K	AKR1B1	1.077	1.804	1.174	0.314	0.502	0.555	0.56	0.86	1.893	1.102
P00504	395	K	GOT1	0.53	1.477	1.014	1.806	0.685	0.735	0.864	0.932	0.97	1.259	1.706
F1NVR6	419	K	NAA15	0.954	0.728	1.278	0.945	0.648	0.568	0.91	0.969	1.35	2.014
F1NW80	119	K	GOSR1				1.192		1.535	1.32		0.703	0.765	0.659
F1NWN8	150	K	MTHFS	1.197	0.981	1.082	1.746	1.841	0.916	1.932	1.579	0.557	0.715	1.069
F1NWX6	306	K	PLG	0.746				0.466	0.588		0.711	1.202	1.709	0.924
F1NXN8	109	K	NDUFS1					1.243	1.13			0.701	0.555
F1NXN8	472	K	NDUFS1		0.824		1.246	1.45	1.436		1.06	0.807	0.702	0.733
F1NY37	273	K	ACOX1	1.022	1.416	0.648		2.17	1.991	1.166	1.026	0.829	0.251	0.535
F1NYW8	320	K	FAH	1.314	0.951	0.995	0.959	0.701	0.825	0.903	1.032	1.326	1.976	1.089
F1NYZ7	110	K	CLIC4		0.838		1.105	0.542	0.6	0.847	1.061	1.322	1.836
F1NZ68	145	K	NIPSNAP2		0.943	0.82	1.264	1.417	1.858	1.017	1.02	0.769	0.565	0.726
F1NZ68	137	K	NIPSNAP2	0.788	1.251	0.963	0.73	2.214	1.473	1.073	1.154	0.693	0.463	0.758
F1NZ86	177	K	HSPA9	1.66	0.862	1.019	1.3	1.436	1.297	1.174	1.059	0.857	0.64	0.863
F1NZC0	237	K	GALM	0.948	0.967	1.27	0.831	1.255	1.69	1.011	1.287	1.014	0.766	0.759
F1NZH6	80	K	PECR	2.206	0.945	1.171	0.473	1.457	1.203	1.103	1.009	0.575		0.764
F1P0P4	139	K	SRP68			1.004	0.687	0.628	0.775	0.951	1.036	1.292	1.64
F1P156	290	K	CRYL1	0.976	0.822	1.229	1.149	0.557	0.693	0.82	1.092	1.255	1.722	1.08
F1P3P3	178	K	ARHGDIA	1.192	0.978	0.986		1.252	1.295		1.109	0.907	0.679
O42484	658	K	HSD17B4		1.633	1.231	0.812	1.313	1.307	1.154	1.294	0.309	0.513	0.966
O42484	46	K	HSD17B4	0.957	1.027	1.18	1.415	1.436	1.399	1.068	1.174	0.694	0.54	1.004
O42484	184	K	HSD17B4	1.257	0.671	1.109	1.35	1.37	1.451	1.209	1.278	0.776	0.617	0.854
P00940	237	K	TPI1	1.837	3.787	0.394	0.276	3.089	1.151	0.593	1.074	0.62	0.162	0.237
P00940	71	K	TPI1	0.473	1.059	0.997	1.65	1.292	1.609	1.065	1.131	0.97	0.682	0.694
P08636	49	K	RPS17	0.614	1.01	1.214	1.256	0.764	0.784	0.747	0.894	1.333	1.83	0.895
P13648	207	K	LMNA	1.193	1.466			1.452	2.71	0.875	1.099	0.585	0.182
P13648	264	K	LMNA						1.198	0.934	1.064	0.566	0.699
P13648	107	K	LMNA	1.124	1.16	0.977	1.176	1.401	1.501	1.17	1.274	0.805	0.576	0.935
P17153	29	K	ANXA5	1.216	0.975	0.989	1.178	1.12	1.694	1.063	1.185	0.772	0.762	0.732
P17153	70	K	ANXA5	1.443	2.609	0.6	0.509	2.421	1.606	0.878	1.186	0.83	0.248	0.329
P17785	233	K	ANXA2		0.698	1.185	1.061	0.387	0.527	0.688	0.693	1.218	1.539	0.757
P19121	31	K	ALB	1.115	0.98	1.085	1.132	0.561	0.545	0.928	1.047	1.191	1.475	1.146
P28497	268	K	CAPZA2	0.613	0.916	1.22	1.065	0.664	0.627	0.792	1.044	1.246	1.916	1.041
P84169	105	K	PSMD13		0.879	1.005	1.023		0.912	0.861	1.045		1.477	1.342
Q5F420	633	K	ACSL1	1.037	0.786	1.046	1.03	0.593	0.717	0.81	0.975	1.335	1.882	1.068
Q5ZIE2	88	K	EIF1AX	1.068	1.021	1.051	1.149	0.948	0.649	0.821	1.001	1.164	1.235	1.584
Q5ZJL3	125	K	PSMF1	1.067	0.938	1.025	0.971	0.628	0.526	0.82	0.892	1.185	1.717
Q5ZK84	223	K	AKR1A1	1.122	0.266	0.962	0.707	0.516	0.665	0.857	0.868	1.402	2.008	0.948
Q5ZKQ2	103	K	QDPR				0.542	0.775	0.783	0.854	0.709	1.323	1.293
Q5ZKZ5	392	K	SRP72		0.831	1.232	1.431	0.758	0.821	0.46	0.797	1.059	1.474	0.996
Q5ZLD1	180	K	FH	1.27	1.48	0.978	0.801	1.983	1.567	0.866	1.176	0.819	0.394	0.666
Q5ZM32	126	K	DLD	0.957	0.658	0.869	0.914	0.671	0.459	0.848	0.697	1.156	2.108	1.012
Q5ZMG7	400	K	AP1M1		0.759	1.289	1.266	0.417	0.571	0.951	0.62	1.623	2.434	1.215
Q5ZMH8	79	K	NANS	1.238	0.965	0.997	0.939	0.646	0.677	0.879	0.865	1.144	1.411	1.138
Q5ZMH8	293	K	NANS			1.023			0.484		0.596	0.892	1.053
Q5ZMJ6	166	K	SLC25A4	1.394	0.899	1.178	0.018	1.06	1.026	1.065	1.013	1.729	1.424	1.683
Q5ZMW1	593	K	ACO2	1.285	0.927	0.957	1.352	1.524	1.439	1.208	0.957	0.886	0.543	0.863
Q8JG64	73	K	PDIA3			0.725			0.409	0.565		1.029	1.166
Q8JG64	102	K	PDIA3	0.21	1.061	1.539	1.508	0.507	0.579	0.779	0.85	1.098	1.69	0.877
Q8JIS3	155	K	DER	0.974	0.968	0.943	1.241	0.603	0.727	1	0.885	1.261	1.699	1.016
Q90WR6	118	K	SULT1C	0.994	1.257	0.719	0.918	1.035	1.506	1.307	1.306	1.002	0.464	0.748
R4GFN8	285	K	ARMT1		0.891		0.636			0.819	0.769	1.241	1.52
R4GG24	222	K	AKR1E2	1.45	1.302	0.827	0.642	1.767	1.729	1.113	1.312	0.857	0.365	0.518
R4GGJ0	73	K	RPS16	0.978	0.812	1.236	0.845	0.614	0.748	0.87	0.883	1.544	1.748	1.09
R4GHY3	50	K	LYPLAL1		1.169	0.751	1.544	1.737	1.649	1.035	1.003	0.837	0.424	0.679

## Sheet: Table S4
Supplementary Table 4. Enrichment of DEPs and DAPs
Description	GO/KEGG	Category	LogP_DEP	LogP_DEP&DAP	LogP_DAP
acetyl-CoA C-acetyltransferase activity	GO:0003985	GO Molecular Functions	0	-8.73744	0
fatty acid elongation	ko00062	KEGG Pathway	0	-3.98647	0
fatty acid oxidation	GO:0019395	GO Biological Processes	0	-9.38716	-19.3359
valine, leucine and isoleucine degradation	ko00280	KEGG Pathway	0	-9.57275	-24.5311
pyruvate metabolic process	GO:0006090	GO Biological Processes	0	-4.28626	-11.6668
branched-chain amino acid metabolic process	GO:0009081	GO Biological Processes	0	0	-18.342
NADP binding	GO:0050661	GO Molecular Functions	0	0	-10.9297
carbon-oxygen lyase activity	GO:0016835	GO Molecular Functions	0	0	-8.96576
electron transport chain	GO:0022900	GO Biological Processes	-15.5332	0	-6.45017
oxidative phosphorylation	GO:0006119	GO Biological Processes	-14.1774	0	-4.25566
endomembrane system organization	GO:0010256	GO Biological Processes	-14.6546	0	-3.02718
regulation of lipid metabolic process	GO:0019216	GO Biological Processes	-9.19001	0	0
non-alcoholic fatty liver disease	ko04932	KEGG Pathway	-9.16619	0	0
regulation of fatty acid biosynthetic process	GO:0042304	GO Biological Processes	-7.86919	0	0
active transmembrane transporter activity	GO:0022804	GO Molecular Functions	-8.41527	-2.55491	0
regulation of mRNA metabolic process	GO:1903311	GO Biological Processes	-6.57316	-3.21883	0
protein N-linked glycosylation via asparagine	GO:0018279	GO Biological Processes	-6.18744	-4.20011	0
oxidoreductase activity	GO:0016491	GO Molecular Functions	-26.9591	-8.44733	-36.6694
small molecule biosynthetic process	GO:0044283	GO Biological Processes	-10.9086	-11.8721	-21.4526
peroxisome	ko04146	KEGG Pathway	-2.51268	-3.75626	-16.5712

## Sheet: Table S5
Supplementary Table 5. Content of lipids in the lipidome
	HS0_1	HS0_2	HS0_3	HS0_4	HS0_5	HS0_6	HS1_1	HS1_2	HS1_3	HS1_4	HS1_5	HS1_6	HS2_1	HS2_2	HS2_3	HS2_4	HS2_5	HS2_6
BA	888.89	291.531	2105.02	945.41	1058.5	790.216	1018.71	554.567	530.917	1412.64	827.321	387.853	1017.16	1207.85	575.321	1377.27	666.26	886.521
BMP	0.902628	1.18534	1.14089	1.04634	1.9549	0.43453	0.758995	0.730769	1.06047	1.6087	1.65617	0.353556	0.52349	0.318447	0.295864	0.400206	0.527865	0.49505
CAR	20.8401	50.011	60.9517	28.6664	34.0489	18.5456	13.3066	12.9254	18.5818	33.1806	21.9638	9.1383	27.1139	16.9154	17.7229	24.8003	22.2389	24.0802
CE	113.255	111.09	498.254	412.793	255.983	133.48	121.701	176.56	101.892	164.802	97.4435	215.071	474.846	211.2	182.293	264.464	175.016	362.972
Cer	923.029	1054.41	1263.79	791.358	1135.63	630.526	1228.49	992.98	1788.68	1172.57	956.509	1136.26	952.895	900.186	805.71	980.302	854.958	796.719
CerP	13.3565	7.82077	9.64605	14.7142	8.72313	13.1499	2.67595	6.94952	5.09967	3.35721	4.10945	3.31067	3.10235	6.09951	3.88808	3.15549	4.30599	2.81733
Cert	6.03349	4.60489	5.66667	4.38054	7.54064	3.01455	3.01971	4.05529	6.26777	4.28607	3.2953	5.60251	3.70901	3.71311	3.23114	3.61217	3.25499	3.48911
Cholesterol	6759.4	7148.68	7065.29	6158.6	5705.3	5198.84	6761.95	5461.54	6538.21	5711.46	4377.9	5376.57	5273.25	4407.77	4827.25	6168.13	5383.81	4415.84
CoQ	238.742	284.533	305.933	258.988	346.95	323.303	441.434	343.12	529.289	281.848	317.621	344.728	326.927	314.165	324.764	270.815	391.861	282.09
DG	173.926	193.023	275.419	273.212	145.298	303.554	543.758	524.549	655.117	288.641	438.561	578.829	1030.95	810.162	788.199	596.019	853.481	795.82
DG-O	165.224	186.318	258.045	229.839	162.119	173.129	296.091	186.494	298.868	213.621	208.167	215.513	485.942	356.082	374.31	285.419	456.193	473.123
Eicosanoid	0.954459	0.595627	2.35049	1.34482	0.794546	1.57437	2.83568	1.51233	4.03237	4.13749	7.10844	2.29969	0.968715	0.920445	0.711377	1.37535	0.61477	1.45328
FFA	5724.67	4397.81	6728.87	7770.04	5355.44	4428.97	5513.53	4643.49	6524.42	5403.7	4838.06	6014.43	7827.84	7034.84	8613.44	8401.63	10123.5	8172.73
HexCer	571.128	450.44	433.663	348.908	565.552	227.056	280.469	313.225	559.841	449.824	405.925	492.048	379.315	429.334	366.149	348.029	322.669	313.487
LNAPE	587.639	621.125	835.248	735.385	689.906	752.66	714.838	789.07	1080.68	592.545	693.664	754.499	759.002	779.662	577.024	793.602	657.776	577.421
LPA	0.351958	0.223623	0.215876	0.305098	0.433115	0.245757	0.179054	0.193053	0.291395	0.158893	0.187068	0.201909	0.161601	0.188228	0.185207	0.174136	0.189327	0.171757
LPC	144.725	62.3005	296.443	136.537	54.9717	279.662	335.228	220.398	461.817	188.082	201.031	355.255	142.014	146.233	154.31	263.646	174.844	96.8123
LPC-O	19.3433	8.70448	22.3759	14.5714	10.3492	11.8798	12.6517	9.2826	14.3514	18.9528	12.3758	10.1432	6.89691	7.27709	10.8466	9.85817	9.13385	8.14631
LPE	497.048	348.615	607.298	339.137	257.428	693.485	831.608	684.98	1482.22	600.402	626.442	1017.41	635.92	494.688	540.315	667.478	620.379	355.608
LPE-P	39.7331	15.8368	65.4557	23.1535	15.1211	36.3686	52.7462	32.0721	86.9608	54.2984	29.1378	62.2113	39.744	30.333	30.9693	50.0856	36.1104	14.998
LPG	3.05935	2.17678	5.71395	1.6829	2.42716	2.26547	5.1859	3.57413	8.12465	4.11571	3.41652	5.64331	4.47152	2.50466	2.16068	3.70872	4.62408	2.81347
LPI	77.8715	78.0093	83.7225	76.8217	88.238	70.9427	140.244	154.033	153.887	71.3335	115.911	88.0466	96.6901	68.0205	73.1311	75.4287	97.4257	80.6173
LPS	5.26327	2.59206	4.1468	3.06416	4.53697	2.78506	2.72637	3.51462	2.98645	2.71235	2.97026	2.38766	2.18782	1.96447	2.02998	2.65178	2.26372	2.38188
MG	3.43431	4.02342	6.63918	3.93254	2.74316	4.30504	5.03204	4.23029	5.50631	5.06769	4.72173	4.81433	4.22229	4.5183	3.36735	3.85152	4.43218	4.05371
MGDG	11.4992	8.97963	12.5636	13.965	10.8589	5.54801	8.36274	6.51538	11.2	14.2688	9.58802	6.54812	9.73154	8.56311	8.17518	10.1083	8.70032	6.6495
PA	164.441	105.081	171.402	147.889	191.694	125.048	114.776	116.356	138.771	113.824	105.421	86.8619	70.2349	83.165	74.7689	120.036	103.218	72.797
PC	19228.9	17522.6	19882.6	17214	18461	14532.4	20475.9	16748	23504.8	15610.8	16517.1	15873.9	13009.5	13100.1	12145.7	14375.5	13158.8	11950.2
PC-O	290.039	278.213	392.621	265.378	316.327	163.074	266.061	211.999	409.227	301.78	284.863	211.635	146.98	141.126	182.867	208.643	150.961	185.155
PE	6766.1	7794.94	8540.94	6781.13	7453.38	8018.92	8190.58	8684.22	11533.5	7503.15	8154.53	8096.94	7004.59	7258.81	6538.99	7366.23	6567.66	5933.31
PE-O	1076	1082.09	1269.46	1031.39	1292.41	761.555	1014.97	883.229	1160.18	1029.72	801.526	613.692	731.908	759.261	741.267	876.655	734.818	528.477
PE-P	1548.3	1685.16	1877.94	1464.74	1933.89	900.862	1117.29	1183.58	1777.83	1300.36	1307.27	856.043	774.453	1056.75	906.109	1372.94	818.491	778.181
PG	41.0284	37.9708	55.0919	26.3347	47.2795	19.4014	40.4735	28.2962	49.9273	36.7117	37.3299	37.0013	41.2602	34.6031	22.5161	37.8449	36.3764	32.2475
PI	638.514	744.487	809.532	503.83	750.773	611.009	693.922	628.9	967.66	557.575	667.176	571.063	666.106	643.674	565.596	654.35	519.13	475.26
PMeOH	5.49768	5.35031	7.21993	5.54068	5.74567	5.54268	5.04978	5.29087	6.73023	5.73765	5.31337	5.41266	5.02972	5.43738	5.01946	5.42238	6.00315	5.22376
PS	9228.03	8021.69	8331.19	7500.87	9384	7650.68	4314.74	5749.47	6364.48	5214.51	5053.27	3751.23	4215.85	4333.41	4309.24	3690.09	4807.42	3984.82
SM	187.56	125.686	173.603	132.597	183.242	105.5	111.141	100.134	155.448	136.573	100.96	87.798	69.1637	85.8512	87.5689	87.9813	84.4652	62.7031
SPH	10.6193	10.499	26.2818	9.44181	25.9465	11.2124	10.0838	12.1827	24.2658	16.502	10.3996	10.113	13.2963	8.75534	9.31971	13.4502	7.16719	7.74455
TG	5390.18	3129.84	2835.01	6912.49	2449.67	11263.7	21674.7	20741.6	24002.4	6651.46	12019	28773.5	57036.1	50968.5	43782.4	23880.7	47977	70791.3
TG-O	1.00567	0.551935	0.398625	0.597322	0.662821	1.02619	4.41597	1.51538	1.03123	2.19368	0.993289	1.8682	4.44871	3.00971	3.79562	3.8164	9.82124	4.9901
